# Supplementary material for: Mineralogy and mineral chemistry of the ABM replacement-style volcanogenic massive sulfide deposit, Finlayson Lake district, Yukon, Canada
Source: Miner Depos. 2023 Oct 6;59(3):473–503. doi: 10.1007/s00126-023-01217-4 (PMC10861405; doi:10.1007/s00126-023-01217-4)
Supplement: Supplementary file 1 — Supplementary file1 (XLSX 11 KB) [file 126_2023_1217_MOESM1_ESM.xlsx]

## Sheet: Leapfrog numeric model paramete
Element	Total sill	Base range	Alpha	Nugget	Accuracy				Electronic supplementary material
Ag	10000	60	3	0	0.08				ESM Table 1: Leapfrog numeric model parameters
As	50000	60	3	0	2				Article: Mineralogy and mineral chemistry of the ABM replacement-style volcanogenic massive sulfide deposit, Finlayson Lake district, Yukon, Canada
Au	1	60	3	0	0.001				Authors: Nikola Denisova, Stephen Piercey, Markus Walle
Ba	5000	50	3	0	20				Corresponding author: ndenisova@mun.ca
Bi	2000	60	3	0	0.04
Co	8000	60	3	0	0.2
Cu	1	60	3	0	0.002
Ni	300	60	3	0	0.3
Pb	2	60	3	0	0.002
Sb	60000	60	3	0	0.8
Se	30000	60	3	0	0.2
Zn	10	60	3	0	0.002
Magnetic susceptibility	1000	60	3	0	0.02
