# Supplementary material for: Mineralogy and mineral chemistry of the ABM replacement-style volcanogenic massive sulfide deposit, Finlayson Lake district, Yukon, Canada
Source: Miner Depos. 2023 Oct 6;59(3):473–503. doi: 10.1007/s00126-023-01217-4 (PMC10861405; doi:10.1007/s00126-023-01217-4)
Supplement: Supplementary file 2 — Supplementary file2 (XLSX 201 KB) [file 126_2023_1217_MOESM2_ESM.xlsx]

## Sheet: Samples
TS_id	DH_id	From_m	To_m	Zone	Assemblage				Electronic supplementary material
A00348395	K15-290	78.92	79	ABM	Assemblage 1				ESM Table 2: EPMA results
B00232695	K15-319	188	188.05	KKT	Assemblage 1				Article: Mineralogy and mineral chemistry of the ABM replacement-style volcanogenic massive sulfide deposit, Finlayson Lake district, Yukon, Canada
B00233308	K15-321	237.89	237.96	KKT	Assemblage 1				Authors: Nikola Denisova, Stephen Piercey, Markus Walle
B00264518	K15-200	151.12	151.2	ABM	Assemblage 3				Corresponding author: ndenisova@mun.ca
B00265159a	K15-292	239.65	239.71	KKT	Assemblage 2
B00266543	K15-229	63.58	63.63	ABM	Assemblage 1
B00266564	K15-231	54.04	54.11	ABM	Assemblage 1
B00266575	K15-231	63.09	63.14	ABM	Assemblage 2
B00266585	K15-231	71	71.06	ABM	Assemblage 1
B00269601	K15-299	115.94	116	ABM	Assemblage 1
B00291152	K15-339	165.25	165.3	KKT	Assemblage 1
B00291157	K15-339	171	171.05	KKT	Assemblage 2
Q721151	K15-204	112.53	112.62	ABM	Assemblage 2
Q721165	K16-350	110.1	110.18	KKT	Assemblage 3
Q930238	K15-236	82.3	82.45	ABM	Assemblage 2
Q930239	K15-236	86.33	86.42	ABM	Assemblage 1
Q930271	K15-286	127.08	127.15	ABM	Assemblage 3

## Sheet: Pyrite
Spot_id		A348395-1-1-8	A348395-1-1-9	A348395-2-1-11	A348395-2-1-12	A348395-2-1-13	A348395-2-2-14	A348395-3-1-21	A348395-3-1-24	A348395-8-1-20	A348395-8-1-21	A348395-8-3-13	A348395-8-3-14	A348395-8-3-18	B232695-1-1-16	B232695-1-1-20	B232695-1-1-7	B232695-2-1-15	B232695-3-1-19	B232695-3-1-20	B232695-5-1-23	B232695-5-1-24	B232695-7-1-13	B232695-7-1-14	B232695-7-1-15	B232695-8-1-12	B232695-8-1-13	B232695-8-1-16	B232695-9-1-10	B232695-9-1-15	B232695-9-1-16	B232695-9-1-17	B233308-1-1-12	B233308-1-1-9	B233308-2-1-13	B233308-2-1-15	B233308-2-1-16	B233308-3-1-10	B233308-3-1-11	B233308-3-1-9	B233308-4-1-12	B233308-4-1-13	B233308-4-1-14	B233308-4-1-15*	B233308-5-1-1	B233308-5-1-10	B233308-5-1-12	B233308-7-1-15	B233308-7-1-16
TS_id		A348395	A348395	A348395	A348395	A348395	A348395	A348395	A348395	A348395	A348395	A348395	A348395	A348395	B232695	B232695	B232695	B232695	B232695	B232695	B232695	B232695	B232695	B232695	B232695	B232695	B232695	B232695	B232695	B232695	B232695	B232695	B233308	B233308	B233308	B233308	B233308	B233308	B233308	B233308	B233308	B233308	B233308	B233308	B233308	B233308	B233308	B233308	B233308
Zone		ABM	ABM	ABM	ABM	ABM	ABM	ABM	ABM	ABM	ABM	ABM	ABM	ABM	KKT	KKT	KKT	KKT	KKT	KKT	KKT	KKT	KKT	KKT	KKT	KKT	KKT	KKT	KKT	KKT	KKT	KKT	KKT	KKT	KKT	KKT	KKT	KKT	KKT	KKT	KKT	KKT	KKT	KKT	KKT	KKT	KKT	KKT	KKT
Assemblage	Average detection limit	Assemblage 1	Assemblage 1	Assemblage 1	Assemblage 1	Assemblage 1	Assemblage 1	Assemblage 1	Assemblage 1	Assemblage 1	Assemblage 1	Assemblage 1	Assemblage 1	Assemblage 1	Assemblage 1	Assemblage 1	Assemblage 1	Assemblage 1	Assemblage 1	Assemblage 1	Assemblage 1	Assemblage 1	Assemblage 1	Assemblage 1	Assemblage 1	Assemblage 1	Assemblage 1	Assemblage 1	Assemblage 1	Assemblage 1	Assemblage 1	Assemblage 1	Assemblage 1	Assemblage 1	Assemblage 1	Assemblage 1	Assemblage 1	Assemblage 1	Assemblage 1	Assemblage 1	Assemblage 1	Assemblage 1	Assemblage 1	Assemblage 1	Assemblage 1	Assemblage 1	Assemblage 1	Assemblage 1	Assemblage 1
S wt%	0.00352413	54.0014	53.8792	53.8419	53.815	53.7396	53.8011	53.774	53.6789	53.726	53.7343	53.6385	53.782	53.955	53.6825	53.4894	53.613	53.5955	53.1675	53.7434	53.6367	53.4835	53.8855	53.6065	53.7298	53.652	53.8396	53.8356	53.6887	53.7806	53.5338	53.6505	53.7553	53.6844	53.3574	53.4992	53.7499	53.6718	53.8874	53.8163	54.054	53.733	53.7718	53.2399	53.6166	53.6752	53.5663	53.5325	53.7607
Fe wt%	0.00351272	45.7089	45.9977	46.0486	46.008	46.2084	46.1646	46.1457	46.2318	45.914	46.2569	46.0322	46.1502	45.9696	46.1529	46.3484	46.3253	46.3114	46.7843	46.2134	46.2109	46.0577	45.9529	46.2568	46.234	46.1647	46.1251	46.0655	46.2543	46.136	46.4183	45.9201	46.1378	46.2255	46.4631	46.3319	46.0913	46.3057	45.9987	45.9437	45.7353	46.1915	46.111	45.1899	45.6648	46.1967	46.2155	46.0872	46.0585
Cu wt%	0.00321687	bdl	bdl	0.0322887	0.0342285	bdl	bdl	0.0137111	0.0196209	0.0441358	bdl	bdl	0.0147464	0.0117389	0.0195954	0.0664452	bdl	bdl	bdl	bdl	bdl	0.0964386	bdl	0.00976706	bdl	0.0126754	bdl	bdl	0.0088493	bdl	bdl	bdl	bdl	bdl	bdl	bdl	bdl	bdl	bdl	bdl	bdl	bdl	bdl	bdl	0.0868988	0.00781968	0.0225998	0.0313692	bdl
Zn wt%	0.0203649	0.0266928	0.0263692	bdl	bdl	bdl	bdl	0.00685555	bdl	bdl	bdl	0.121529	bdl	bdl	0.0362514	bdl	bdl	0.0362535	bdl	bdl	0.015625	0.260092	0.0489663	bdl	bdl	0.0789774	bdl	bdl	bdl	bdl	0.0283449	0.367884	0.0323733	0.0137202	0.0525679	0.0829778	0.0974507	bdl	0.0745697	0.146154	0.127026	bdl	bdl	bdl	0.385674	0.0752644	0.0432343	bdl	bdl
Pb wt%	0.00771423	0.0296586	0.0156262	bdl	0.108553	0.0127615	0.0137118	bdl	bdl	bdl	bdl	0.0303823	bdl	0.0342385	0.012737	0.0429939	bdl	bdl	0.0160585	bdl	0.0107422	bdl	bdl	0.0146506	0.00783162	0.00682521	bdl	0.0264423	0.0265479	0.0245175	bdl	0.0204922	0.0461074	0.0205804	0.0644701	0.0497867	0.0243627	bdl	bdl	0.052339	0.042342	0.0068612	0.0976267	1.45581	0.15427	0.0175943	0.0825382	0.0401917	bdl
As wt%	0.00829729	0.208599	0.0625049	0.0469654	bdl	0.0127615	bdl	0.0342778	0.042185	0.290316	bdl	0.165633	0.0147464	0.0107607	0.0480086	0.0224741	0.00979	0.0215562	bdl	bdl	0.0722656	0.0584476	0.0568009	0.042975	bdl	0.0546017	bdl	0.0519053	bdl	0.019614	bdl	0.010734	bdl	0.0294005	0.032731	0.00780968	0.0165666	bdl	0.010793	0.0128379	0.0265868	0.0558698	bdl	0.0880531	0.0663946	bdl	0.0422517	0.276441	0.144436
Co wt%	0.00262212	0.0247155	0.0185561	0.0303318	0.022493	0.0265046	0.0127324	0.0176286	0.0127536	bdl	0.0068645	0.0107808	0.0294927	0.0185866	0.0480086	0.0302912	0.051887	0.0352737	0.0160585	0.0392238	0.0537109	0.0438357	0.0558216	0.0566489	0.0244738	0.0292509	0.0353471	0.0205663	0.0216316	0.0264789	0.0185708	0.0302504	0.0235442	0.0264605	0.0297554	0.0175718	0.0146176	0.0176082	0.0206048	0.0286383	bdl	0.00980171	0.0175728	0.0225025	0.0244098	0.0263914	0.0255476	0.027448	0.0294768
Sb wt%	0.00354527	bdl	bdl	bdl	bdl	bdl	bdl	0.00783492	0.0107915	0.0166735	bdl	bdl	bdl	bdl	bdl	bdl	bdl	bdl	0.00702557	bdl	bdl	bdl	bdl	0.0107438	bdl	bdl	bdl	bdl	bdl	bdl	bdl	bdl	bdl	bdl	bdl	bdl	bdl	bdl	bdl	bdl	bdl	bdl	bdl	bdl	bdl	bdl	bdl	bdl	bdl
Ag wt %	0.003	-	-	-	0.01	-	-	-	-	-	-	-	-	-	-	-	-	-	-	-	-	-	-	-	-	-	-	-	-	0.012	-	-	-	-	-	0.011	-	-	-	-	0.011	-	-	-	-	-	-	-	-
Total wt%	-	100	100	100	99.9902	100	99.9961	100	99.9961	99.9951	100	100	99.9941	100	100	100	100	100	99.995	100	100	100	100	99.998	100	100	100	100	100	99.9882	100	100	99.999	100	100	99.9893	99.9951	100	99.9922	100	99.9892	100	100	99.9961	99.999	100	99.998	99.9951	99.9961
S_apfu	-	2	2	2	2	2	2	2	2	2	2	2	2	2	2	2	2	2	2	2	2	2	2	2	2	2	2	2	2	2	2	2	2	2	2	2	2	2	2	2	2	2	2	2	2	2	2	2	2
Fe_apfu	-	0.971827	0.980187	0.98195	0.981575	0.987233	0.985171	0.985264	0.988851	0.981192	0.988368	0.985322	0.985215	0.978211	0.987099	0.994859	0.992069	0.992097	1.01029	0.987272	0.989182	0.988727	0.979118	0.990722	0.98796	0.987912	0.983624	0.982425	0.989152	0.984937	0.99553	0.982703	0.985437	0.988615	0.999786	0.99432	0.984543	0.990563	0.980059	0.980181	0.971442	0.986996	0.984564	0.974535	0.97786	0.988168	0.99058	0.988454	0.983644
Cu_apfu	-	-	-	-	-	-	-	-	-	-	-	-	-	-	-	-	-	-	-	-	-	0.00181943	-	-	-	-	-	-	-	-	-	-	-	-	-	-	-	-	-	-	-	-	-	-	0.00163539	-	-	-	-
Zn_apfu	-	-	-	-	-	-	-	-	-	-	-	-	-	-	-	-	-	-	-	-	-	-	-	-	-	-	-	-	-	-	-	0.00672489	-	-	-	-	-	-	-	-	-	-	-	-	0.00705457	-	-	-	-
Pb_apfu	-	-	-	-	0.000624228	-	-	-	-	-	-	-	-	-	-	-	-	-	-	-	-	-	-	-	-	-	-	-	-	-	-	-	-	-	-	-	-	-	-	-	-	-	0.000561847	0.00846198	0.000890401	-	0.000476834	-	-
As_apfu	-	-	-	-	-	-	-	-	-	0.00462458	-	-	-	-	-	-	-	-	-	-	-	-	-	-	-	-	-	-	-	-	-	-	-	-	-	-	-	-	-	-	-	-	-	-	-	-	-	0.00441948	-
Co_apfu	-	0	0	0.000612931	0	0.000536612	-	-	-	-	-	-	0.000596639	0	0.000973017	0.000616144	0.00105298	0.000716072	-	0.000794068	0.00108952	0.000891748	0.0011271	0.00114976	0	0.00059318	0.000714309	0	0	0.000535683	0	0.000613466	0	0.00053627	0.000606743	-	-	-	0	0.000578984	-	-	-	0	0	0.000534961	0.000518909	0.000557863	0.000596552
Sb_apfu	-	-	-	-	-	-	-	-	-	-	-	-	-	-	-	-	-	-	-	-	-	-	-	-	-	-	-	-	-	-	-	-	-	-	-	-	-	-	-	-	-	-	-	-	-	-	-	-	-
Ag_apfu	-	-	-	-	-	-	-	-	-	-	-	-	-	-	-	-	-	-	-	-	-	-	-	-	-	-	-	-	-	-	-	-	-	-	-	-	-	-	-	-	-	-	-	-	-	-	-	-	-
* notes analyses of spots with likely inclusions
[truncated: 169 more columns]

## Sheet: Arsenopyrite
Spot_id		A348395-3-1-25	A348395-3-1-13	A348395-8-1-14*	A348395-4-1-7*	A348395-2-2-12*	A348395-2-1-7	A348395-4-1-9*	A348395-8-1-8	A348395-4-2-12	A348395-4-2-10	A348395-2-2-8*	B232695-5-1-10	B232695-5-1-22	B232695-3-1-2	B232695-2-1-1*	B232695-3-1-12	B232695-2-1-2*	B233308-5-1-6	B233308-4-1-1	B233308-7-1-6	B233308-4-1-6	B233308-7-1-9	B233308-7-1-1	B233308-5-1-9	B265159A-3-2-10*	B265159A-3-2-26*	B265159A-4-1-20	B265159A-9-1-16	B265159A-9-1-4	B265159A-9-1-12	B266543-5-1-1	B266543-6-1-1*	B266585-7-1-24	B266585-8-3-11	B266585-6-1-2	B266585-8-1-26	B266585-1-1-2	B266585-8-1-25	B291152-6-1-8*	B291152-1-1-2*	B291152-7-1-5*	B291152-7-1-2	B291152-2-1-6	B291152-4-1-14*	B291152-4-2-9	B291152-2-1-2	B291157-2-1-1*	B291157-2-1-4
TS_id		A348395	A348395	A348395	A348395	A348395	A348395	A348395	A348395	A348395	A348395	A348395	B232695	B232695	B232695	B232695	B232695	B232695	B233308	B233308	B233308	B233308	B233308	B233308	B233308	B265159A	B265159A	B265159A	B265159A	B265159A	B265159A	B266543	B266543	B266585	B266585	B266585	B266585	B266585	B266585	B291152	B291152	B291152	B291152	B291152	B291152	B291152	B291152	B291157	B291157
Zone		ABM	ABM	ABM	ABM	ABM	ABM	ABM	ABM	ABM	ABM	ABM	KKT	KKT	KKT	KKT	KKT	KKT	KKT	KKT	KKT	KKT	KKT	KKT	KKT	KKT	KKT	KKT	KKT	KKT	KKT	ABM	ABM	ABM	ABM	ABM	ABM	ABM	ABM	KKT	KKT	KKT	KKT	KKT	KKT	KKT	KKT	KKT	KKT
Assemblage	Average detection limit	Assemblage 1	Assemblage 1	Assemblage 1	Assemblage 1	Assemblage 1	Assemblage 1	Assemblage 1	Assemblage 1	Assemblage 1	Assemblage 1	Assemblage 1	Assemblage 1	Assemblage 1	Assemblage 1	Assemblage 1	Assemblage 1	Assemblage 1	Assemblage 1	Assemblage 1	Assemblage 1	Assemblage 1	Assemblage 1	Assemblage 1	Assemblage 1	Assemblage 2	Assemblage 2	Assemblage 2	Assemblage 2	Assemblage 2	Assemblage 2	Assemblage 1	Assemblage 1	Assemblage 1	Assemblage 1	Assemblage 1	Assemblage 1	Assemblage 1	Assemblage 1	Assemblage 1	Assemblage 1	Assemblage 1	Assemblage 1	Assemblage 1	Assemblage 1	Assemblage 1	Assemblage 1	Assemblage 2	Assemblage 2
S wt%	0.00278078	20.1843	19.1321	19.982	20.6071	19.4907	20.4164	20.3521	19.472	19.3572	19.3297	20.3549	19.6724	20.0739	20.4631	19.6046	20.1171	20.2467	20.9009	20.5599	20.969	21.2261	21.2544	22.2562	20.9224	24.3067	20.0984	20.7427	19.4876	20.4254	20.9364	20.9109	20.743	20.1916	20.887	20.5351	20.6547	20.296	20.9723	21.4424	20.8551	20.4305	20.2575	20.2866	20.5825	20.4749	20.7472	20.0035	20.2209
Fe wt%	0.00393453	34.9521	35.6882	35.3151	35.3182	35.5562	36.0183	34.5621	35.777	35.7257	35.7984	35.0636	34.9237	35.7273	35.6628	34.6534	36.2714	35.6455	36.3362	35.7067	36.6067	36.2177	36.2085	37.0284	36.4631	33.4322	35.2072	35.9376	35.5162	35.4945	36.1601	36.4432	35.527	35.5762	35.3561	36.2803	36.0853	36.2035	36.3989	35.6017	35.1509	35.6457	35.7903	35.5541	34.5835	35.8899	35.8215	34.3998	35.3035
Cu wt%	0.00371335	0.304844	0.230483	bdl	0.325124	bdl	bdl	0.0496539	0.00910047	0.0388946	0.121915	0.0267971	0.11528	0.0302697	bdl	bdl	bdl	bdl	bdl	bdl	bdl	0.0122364	bdl	bdl	bdl	0.0660536	0.0776311	0.00710992	0.398855	0.831512	0.462615	0.0242141	0.449429	bdl	bdl	bdl	bdl	bdl	0.00509061	0.208089	0.010989	0.485772	0.0981166	0.0080952	0.0377625	0.0502674	bdl	bdl	bdl
Zn wt%	0.0264402	0.120121	0.184792	1.25857	0.503097	0.478128	0.111943	2.3536	bdl	0.149437	0.0619736	2.00284	0.242694	0.207852	0.136017	1.53054	0.00602549	0.465177	bdl	bdl	bdl	bdl	0.0527052	bdl	0.082452	4.90524	0.471836	0.0873504	bdl	bdl	0.0182611	bdl	0.902871	bdl	bdl	0.188729	0.0304612	bdl	bdl	1.40202	1.22777	0.288459	0.166899	0.216547	1.8444	bdl	bdl	1.52613	bdl
Pb wt%	0.0076449	1.77456	0.0873194	0.0650853	0.0616664	0.0612782	0.0600497	0.0486874	0.0434809	0.0378741	0.0111759	bdl	1.35516	0.40061	0.114872	0.085527	0.0632721	0.0410168	0.523759	0.108263	0.0639802	0.0561494	0.0212874	0.0112319	bdl	0.417662	0.0927541	0.0843119	0.0793731	0.078944	0.0689865	0.0605846	0.0431502	1.36851	0.551212	0.0979046	0.0985082	0.037599	0.0316011	0.199852	0.0859141	0.081129	0.0708065	0.0627378	0.0447201	0.0110675	0.00807371	0.046106	0.0302051
As wt%	0.0110762	41.3821	43.5003	43.1856	43.1844	43.4945	42.7503	42.6383	44.3323	42.5511	42.7661	41.9806	43.0841	43.064	42.5389	43.2926	42.6695	43.2137	41.9305	42.7246	41.2794	40.89	41.0725	40.3176	42.0135	36.5845	43.537	41.8258	43.2262	42.8326	41.7916	42.5617	42.3233	41.7945	43.0574	41.5964	42.5769	43.4512	41.01	40.9572	41.3147	43.0164	42.6599	42.5069	42.181	43.5466	42.1811	43.374	43.9353
Co wt%	0.00299077	0.0111036	0.0101534	0.0190238	0.0119312	0.0110492	0.024424	0.0188685	0.0212344	0.0204708	0.0172713	0.0158798	0.116291	0.0655844	0.0181357	0.025857	0.0542294	0.0200076	0.0143613	0.0252666	0.0233519	0.0173349	0.0212848	0.0152901	0.0234123	0.100605	0.157279	0.0944604	0.0813784	0.147736	0.127828	0.0131159	0.0240766	0.0182702	0.0199684	0.0252311	0.0203075	0.0253967	0.01629	0.0257535	0.012987	0.0110175	0.0202302	0.0222618	0.0288187	0.0311658	0.0221949	0.229509	0.353357
Sb wt%	0.00452396	1.26783	1.16155	0.177222	bdl	0.91005	0.62383	bdl	0.341773	2.12282	1.89477	0.557778	0.494489	0.434875	1.07101	0.803556	0.820471	0.36814	0.333388	0.923745	1.0681	1.62846	1.37135	0.427102	0.49573	0.175804	0.356902	1.22494	1.21163	0.235578	0.43218	0.0201784	bdl	1.05866	0.130793	1.27972	0.541194	bdl	1.61474	0.163793	1.34166	0.0370589	0.936659	1.34077	0.698606	0.0281498	1.21668	0.428612	0.160068
Ag wt%	0.00321122	bdl	bdl	bdl	bdl	bdl	bdl	bdl	bdl	bdl	bdl	bdl	bdl	bdl	bdl	bdl	bdl	bdl	bdl	bdl	bdl	bdl	bdl	bdl	bdl	bdl	bdl	bdl	bdl	bdl	bdl	bdl	bdl	bdl	bdl	bdl	bdl	bdl	bdl	bdl	bdl	bdl	bdl	bdl	bdl	bdl	bdl	bdl	bdl
Total wt%	-	99.997	99.9949	100.003	100.012	100.002	100.005	100.023	100.001	100.003	100.001	100.003	100.004	100.004	100.005	99.998	100.002	100.001	100.039	100.048	100.01	100.048	100.002	100.056	100.005	99.9888	99.999	100.004	100.002	100.046	99.998	100.034	100.013	100.008	100.007	100.003	100.007	100.014	100.049	100.001	100	99.996	100	99.998	100.001	100.032	99.9977	100.008	100.004
S_apfu	-	1	1	1	1	1	1	1	1	1	1	1	1	1	1	1	1	1	1	1	1	1	1	1	1	1	1	1	1	1	1	1	1	1	1	1	1	1	1	1	1	1	1	1	1	1	1	1	1
Fe_apfu	-	0.994083	1.07084	1.01458	0.983888	1.04725	1.01276	0.974886	1.05477	1.0595	1.06317	0.988896	1.01912	1.02172	1.00048	1.01473	1.03505	1.01068	0.99802	0.996993	1.00218	0.979524	0.97797	0.955098	1.00047	0.789593	1.00562	0.994598	1.04624	0.997592	0.991497	1.00048	0.983221	1.01147	0.971745	1.01423	1.00294	1.02401	0.996336	0.953149	0.967579	1.00159	1.01424	1.00611	0.964569	1.00627	0.991172	0.987218	1.00226
Cu_apfu	-	0.00761972	0.00607787	-	0.0079599	-	-	-	-	-	0.00318207	-	0.00295645	-	-	-	-	-	-	-	-	-	-	-	-	0.00137103	0.00194872	-	0.010326	0.0205387	0.0111479	-	0.0109311	-	-	-	-	-	-	0.0048961	-	0.0119958	0.00244361	-	-	-	-	-	-
Zn_apfu	-	-	-	0.0308858	0.0119716	0.0120291	-	0.0567075	-	-	-	0.0482498	-	-	-	0.0382829	-	0.0112663	-	-	-	-	-	-	-	0.0989584	0.0115119	-	-	-	-	-	0.0213439	-	-	-	-	-	-	0.0320627	0.0288684	-	-	-	0.0439415	-	-	0.0374114	-
Pb_apfu	-	0.0136035	-	-	-	-	-	-	-	-	-	-	0.0106579	0.0030876	0.000868498	-	-	-	0.00387299	0.000813847	-	-	-	-	-	0.00265872	-	-	-	-	-	-	-	0.0104849	0.00408273	-	-	-	-	0.00144211	-	-	-	-	-	-	-	-	-
As_apfu	-	0.877313	0.97294	0.924763	0.896418	0.954823	0.895906	0.896001	0.974223	0.940564	0.946714	0.882472	0.937082	0.917902	0.889454	0.944958	0.907566	0.913295	0.857487	0.888222	0.842174	0.823369	0.826811	0.773847	0.85918	0.644062	0.926943	0.862764	0.949123	0.896378	0.854169	0.87026	0.872839	0.885556	0.88199	0.866722	0.881934	0.91582	0.835719	0.817343	0.847711	0.900973	0.901126	0.896617	0.876922	0.909385	0.869686	0.927689	0.929647
Co_apfu	-	0.000299263	-	0.000517919	0.00031497	0.000308393	0.000650789	0.000504348	0.000593245	0.000575302	0.000486077	0.000424404	0.00321583	0.00177735	0.000482132	0.000717504	0.00146647	0.000537582	0.000373795	0.000668542	0.000605826	0.000444278	0.000544784	0.000373733	0.000608744	0.00225162	0.00425708	0.00247735	0.00227172	0.00393475	0.00332145	0.000341218	0.000631433	0.000492239	0.000520082	0.00066841	0.00053486	0.000680722	0.000422549	0.000653382	0.000338766	0.000293365	0.000543272	0.000596974	0.000761692	0.000828056	0.000581966	0.0062416	0.00950642
Sb_apfu	-	0.0178605	0.0172633	0.00252188	-	0.0132765	0.00868827	-	0.00499086	0.031183	0.0278727	0.00779182	0.00714738	0.00615999	0.0148823	0.0116548	0.011597	0.00517018	0.00453558	0.0127755	0.0144837	0.021815	0.0183462	0.00545667	0.0067372	0.0020566	0.00504933	0.0167918	0.0176791	0.00327952	0.00586962	-	-	0.0149084	0.00178056	0.0177201	0.00745042	-	0.0218929	0.00217204	0.0182926	-	0.0131475	0.0187928	0.00965118	-	0.016675	0.00609263	0.00225087
Ag_apfu	-	-	-	-	-	-	-	-	-	-	-	-	-	-	-	-	-	-	-	-	-	-	-	-	-	-	-	-	-	-	-	-	-	-	-	-	-	-	-	-	-	-	-	-	-	-	-	-	-
As at%	-	30.1244	31.6753	31.0997	30.9003	31.5422	30.0658	30.5843	32.1021	30.9954	31.1325	30.2629	31.3862	31.0532	30.5842	31.3925	30.709	31.0559	29.2487	30.645	29.4595	29.1549	29.282	28.2992	29.9537	25.3483	31.3627	29.9757	31.3771	30.6767	29.799	30.2988	30.2111	30.3098	30.8389	29.8542	30.4782	31.143	29.292	29.0717	29.6169	30.8254	30.7027	30.637	30.2772	31.1636	30.2277	31.2934	31.581
* notes analyses of spots with likely inclusions
[truncated: 11 more columns]

## Sheet: Pyrrhotite
Spot_id		B232695-1-1-19	B264518-4-1-5	B264518-6-1-17	B264518-2-2-17	B264518-6-1-14	B264518-9-1-11	B264518-3-2-4	B264518-9-1-17	B264518-6-1-5	B264518-1-1-17	B264518-9-1-6	B264518-9-1-9	B264518-7-1-13	B264518-1-1-12	B264518-2-1-9	B264518-7-1-6	B264518-2-2-15	B264518-4-1-7	B264518-2-1-8	B264518-9-1-18	B264518-1-1-4	B265159A-1-1-13	B265159A-4-1-5	B265159A-1-1-15	B265159A-4-1-1	B265159A-3-3-13	B265159A-1-1-5	B265159A-3-3-11	B265159A-4-1-12	B266575-2-1-13	B2665575-5-1-25	B266575-4-1-13	B266575-1-1-10	B266575-4-1-6	B291157-6-1-34	B291157-4-1-14	B291157-5-1-6	B291157-5-1-17	B291157-4-1-5	B291157-4-1-1*	Q721151-6-1-15	Q721151-3-1-17	Q721151-1-1-13	Q721151-2-1-12	Q721151-2-1-14	Q721151-3-1-11	Q721151-3-1-19	Q721151-6-1-22
TS_id		B232695	B264518	B264518	B264518	B264518	B264518	B264518	B264518	B264518	B264518	B264518	B264518	B264518	B264518	B264518	B264518	B264518	B264518	B264518	B264518	B264518	B265159A	B265159A	B265159A	B265159A	B265159A	B265159A	B265159A	B265159A	B266575	B266575	B266575	B266575	B266575	B291157	B291157	B291157	B291157	B291157	B291157	Q721151	Q721151	Q721151	Q721151	Q721151	Q721151	Q721151	Q721151
Zone		KKT	ABM	ABM	ABM	ABM	ABM	ABM	ABM	ABM	ABM	ABM	ABM	ABM	ABM	ABM	ABM	ABM	ABM	ABM	ABM	ABM	KKT	KKT	KKT	KKT	KKT	KKT	KKT	KKT	ABM	ABM	ABM	ABM	ABM	KKT	KKT	KKT	KKT	KKT	KKT	ABM	ABM	ABM	ABM	ABM	ABM	ABM	ABM
Assemblage	Average detection limit	Assemblage 1	Assemblage 3	Assemblage 3	Assemblage 3	Assemblage 3	Assemblage 3	Assemblage 3	Assemblage 3	Assemblage 3	Assemblage 3	Assemblage 3	Assemblage 3	Assemblage 3	Assemblage 3	Assemblage 3	Assemblage 3	Assemblage 3	Assemblage 3	Assemblage 3	Assemblage 3	Assemblage 3	Assemblage 2	Assemblage 2	Assemblage 2	Assemblage 2	Assemblage 2	Assemblage 2	Assemblage 2	Assemblage 2	Assemblage 2	Assemblage 2	Assemblage 2	Assemblage 2	Assemblage 2	Assemblage 2	Assemblage 2	Assemblage 2	Assemblage 2	Assemblage 2	Assemblage 2	Assemblage 2	Assemblage 2	Assemblage 2	Assemblage 2	Assemblage 2	Assemblage 2	Assemblage 2	Assemblage 2
S wt%	0.00328011	39.6277	39.7609	40.0595	39.9714	39.6751	39.8205	39.858	39.6792	39.7559	40.046	39.5772	39.6602	39.8178	39.9381	39.7309	39.7783	39.667	39.6174	39.9638	39.6707	39.7431	39.9137	39.7487	39.5839	39.9853	39.8891	39.7878	39.7219	39.6886	40.0835	40.0012	39.8322	40.6838	40.0782	39.6156	39.8827	39.8343	39.7477	40.0553	42.0228	39.9138	39.6472	39.7303	39.8877	39.6654	39.7452	39.9127	40.1579
Fe wt%	0.0036461	60.1554	59.7154	59.6272	59.7619	60.05	59.9255	59.7954	60.2607	60.0222	59.6054	60.1877	60.1292	59.9693	59.8624	60.0619	60.0509	60.1506	60.1762	59.8584	60.0778	60.0309	59.6617	59.9056	59.5493	59.7568	59.8093	59.9383	60.08	60.0418	59.6529	59.7954	59.9712	59.0085	59.6772	60.0482	59.8667	59.9395	60.0473	59.8395	57.1503	59.4152	59.6377	59.4756	59.543	59.7419	59.6636	59.5087	59.3959
Cu wt%	0.00328256	0.0177455	bdl	bdl	bdl	0.00893158	bdl	0.131682	0.0380674	0.0198145	bdl	bdl	bdl	bdl	bdl	bdl	bdl	bdl	bdl	bdl	0.0445527	0.0148672	0.00694513	0.00691488	0.557715	0.0408297	0.0228215	0.0218336	bdl	0.0079288	bdl	bdl	bdl	bdl	bdl	0.0238003	bdl	bdl	0.00594018	0.0961953	0.0239122	bdl	0.0198092	0.180507	0.0746477	0.0416977	0.0318456	0.0167842	0.0159701
Zn wt%	0.0210495	bdl	0.322134	0.120745	0.0961662	0.0704603	0.0488033	bdl	bdl	bdl	bdl	bdl	bdl	bdl	bdl	bdl	bdl	bdl	bdl	bdl	bdl	bdl	0.173628	0.0948326	bdl	bdl	bdl	bdl	bdl	0.0188309	bdl	bdl	bdl	0.0331768	0.0158447	0.0942096	bdl	bdl	bdl	bdl	bdl	0.115134	0.0762656	0.0512917	bdl	bdl	bdl	bdl	bdl
Pb wt%	0.00750211	0.111402	0.12747	0.106775	0.0822866	0.106187	0.107567	0.122771	0.022039	0.119878	0.240073	0.135895	0.111277	0.105977	0.0952797	0.0961958	0.0933762	0.0872064	0.11114	0.0973468	0.104946	0.121911	0.145848	0.125456	0.199823	0.131452	0.174634	0.130009	0.10696	0.15362	0.15315	0.117102	0.109214	0.173927	0.144583	0.124952	0.133741	0.134907	0.105933	0.00901831	0.748254	0.142925	0.135693	0.134147	0.0975396	0.111194	0.129373	0.114527	0.0509048
As wt%	0.00816875	bdl	bdl	bdl	bdl	bdl	bdl	bdl	bdl	bdl	bdl	bdl	bdl	0.012	0.018	0.015	bdl	bdl	bdl	bdl	bdl	bdl	bdl	0.01	bdl	bdl	bdl	0.009	bdl	bdl	0.017	bdl	bdl	0.016	bdl	bdl	0.011	bdl	bdl	bdl	bdl	bdl	0.013	bdl	bdl	bdl	bdl	bdl	bdl
Co wt%	0.00269248	0.0837983	0.0741107	0.0798316	0.083278	0.0883234	0.0936227	0.0831675	bdl	0.0822303	0.0934176	0.0942339	0.0993542	0.0921111	0.0843622	0.0902455	0.0774824	0.0931523	0.0912934	0.0804601	0.0910855	0.0852388	0.098224	0.0948326	0.0934496	0.0856429	0.0922784	0.0962665	0.0871529	0.0882079	0.0934812	0.0863378	0.0873709	0.0844501	0.0841751	0.0882595	0.0960957	0.085309	0.0881127	bdl	0.0298903	0.412895	0.470469	0.428088	0.397126	0.430876	0.413992	0.436388	0.379291
Sb wt%	0.0036432	bdl	bdl	bdl	bdl	bdl	bdl	0.009	bdl	bdl	0.015	bdl	bdl	bdl	bdl	0.006	bdl	bdl	bdl	bdl	0.007	bdl	bdl	bdl	0.009	bdl	bdl	bdl	bdl	bdl	bdl	bdl	bdl	bdl	bdl	bdl	0.01	bdl	0.005	bdl	bdl	bdl	bdl	bdl	bdl	bdl	bdl	bdl	bdl
Ag wt%	0.00291604	0.004	bdl	bdl	bdl	bdl	bdl	bdl	bdl	bdl	bdl	bdl	bdl	bdl	bdl	bdl	bdl	bdl	bdl	bdl	bdl	bdl	bdl	0.012	0.003	bdl	0.012	0.017	0.004	bdl	bdl	bdl	bdl	bdl	bdl	0.005	bdl	bdl	bdl	bdl	0.025	bdl	bdl	bdl	bdl	0.009	0.016	0.009	bdl
Total wt%	-	99.9961	100	99.994	99.999	99.999	100	99.9911	100	100	99.9849	99.995	100	99.9851	99.9802	99.9792	100	99.998	100	100	99.9931	100	100	99.9763	99.9841	100	99.9881	99.9742	99.996	99.999	99.9831	100	100	99.9839	100	99.995	99.9792	99.994	99.995	100	99.9751	100	99.9871	100	100	99.9911	99.9841	99.9891	100
S_apfu	-	1	1	1	1	1	1	1	1	1	1	1	1	1	1	1	1	1	1	1	1	1	1	1	1	1	1	1	1	1	1	1	1	1	1	1	1	1	1	1	1	1	1	1	1	1	1	1	1
Fe_apfu	-	0.871443	0.862173	0.854482	0.858298	0.868878	0.86391	0.861224	0.871835	0.866711	0.854457	0.873023	0.87035	0.864601	0.860461	0.86783	0.866636	0.870511	0.871973	0.859847	0.869376	0.867116	0.858099	0.865183	0.863619	0.857929	0.860753	0.864804	0.868288	0.868464	0.854337	0.85814	0.864315	0.832638	0.854798	0.870156	0.861716	0.863812	0.867251	0.857613	0.780723	0.85455	0.863519	0.859371	0.856949	0.86463	0.861764	0.855919	0.849081
Cu_apfu	-	-	-	-	-	-	-	0.00166681	-	-	-	-	-	-	-	-	-	-	-	-	-	-	-	-	0.00710836	-	-	-	-	-	-	-	-	-	-	-	-	-	-	0.00121163	-	-	-	0.00229217	0.000944174	-	-	-	-
Zn_apfu	-	-	-	-	-	-	-	-	-	-	-	-	-	-	-	-	-	-	-	-	-	-	-	-	-	-	-	-	-	-	-	-	-	-	-	-	-	-	-	-	-	-	-	-	-	-	-	-	-
Pb_apfu	-	-	-	-	-	-	-	-	-	-	0.000927594	0.000531291	-	-	-	-	-	-	-	-	-	-	0.000565395	-	0.00078109	0.000508675	0.000677407	0.00050559	-	0.000598904	0.000591187	-	-	0.000661483	0.000558191	-	0.000518866	0.000524024	-	-	0.0027551	0.000554063	0.000529565	0.000522437	-	-	-	-	-
As_apfu	-	-	-	-	-	-	-	-	-	-	-	-	-	-	-	-	-	-	-	-	-	-	-	-	-	-	-	-	-	-	-	-	-	-	-	-	-	-	-	-	-	-	-	-	-	-	-	-	-
Co_apfu	-	0.00115038	0.00101398	0.00108411	0.0011334	0.00121105	0.00127902	0.00113512	-	0.00112521	0.00126903	0.00129528	0.00136281	0.00125846	0.00114912	0.00123567	0.00105965	0.00127752	0.0012536	0.00109526	0.00124906	0.00116675	0.00133875	0.00129789	0.00128429	0.00116518	0.00125849	0.00131622	0.00119359	0.00120905	0.00126871	0.00117417	0.00119326	0.00112923	0.00114256	0.00121199	0.00131076	0.00116504	0.00120595	-	-	0.00562755	0.00645539	0.00586158	0.00541617	0.00590941	0.00566644	0.00594792	0.00513812
Sb_apfu	-	-	-	-	-	-	-	-	-	-	-	-	-	-	-	-	-	-	-	-	-	-	-	-	-	-	-	-	-	-	-	-	-	-	-	-	-	-	-	-	-	-	-	-	-	-	-	-	-
Ag_apfu	-	-	-	-	-	-	-	-	-	-	-	-	-	-	-	-	-	-	-	-	-	-	-	-	-	-	-	-	-	-	-	-	-	-	-	-	-	-	-	-	-	-	-	-	-	-	-	-	-
Fe at%	-	46.5174	46.1623	46	46.1188	46.4254	46.2897	46.1874	46.5612	46.3823	46.0172	46.5625	46.4882	46.3231	46.2059	46.4159	46.3914	46.497	46.536	46.1943	46.4474	46.3933	46.0781	46.3036	46.1098	46.121	46.1992	46.3161	46.4329	46.425	46.0204	46.1413	46.3197	45.3739	46.0373	46.4475	46.2347	46.3016	46.4014	46.1341	43.7534	45.8888	46.1308	45.987	45.9797	46.1965	46.1207	45.9517	45.7801
* notes analyses of spots with likely inclusions
[truncated: 31 more columns]

## Sheet: Sphalerite
Spot_id		A348395-1-1-10	A348395-1-1-11	A348395-2-1-15	A348395-2-1-17	A348395-2-2-13	A348395-2-2-16	A348395-3-1-22	A348395-4-1-10	A348395-4-1-8	A348395-8-1-12	A348395-8-1-2	A348395-8-3-15	A348395-8-3-7	A348395-1-1-12	A348395-1-1-2	B233308-1-1-10	B233308-1-1-3	B233308-2-1-14	B233308-2-1-5	B233308-3-1-12	B233308-3-1-14	B233308-3-1-6	B233308-4-1-3	B233308-4-1-5	B233308-4-1-9	B233308-5-1-14	B233308-5-1-2	B233308-5-1-5	B233308-7-1-12	B233308-7-1-5	B265159A-1-1-14	B265159A-1-1-16	B265159A-1-1-7	B265159A-3-2-12	B265159A-4-1-3	B265159A-4-1-7	B266585-1-1-3	B266585-2-1-13	B266585-2-1-14	B266585-2-1-5	B266585-6-1-10	B266585-6-1-11	B266585-7-1-14	B266585-7-1-20	B266585-8-1-23	B266585-8-1-24	B266585-8-3-19	B264518-7-1-5
TS_id		A348395	A348395	A348395	A348395	A348395	A348395	A348395	A348395	A348395	A348395	A348395	A348395	A348395	A348395	A348395	B233308	B233308	B233308	B233308	B233308	B233308	B233308	B233308	B233308	B233308	B233308	B233308	B233308	B233308	B233308	B265159A	B265159A	B265159A	B265159A	B265159A	B265159A	B266585	B266585	B266585	B266585	B266585	B266585	B266585	B266585	B266585	B266585	B266585	B264518
Zone		ABM	ABM	ABM	ABM	ABM	ABM	ABM	ABM	ABM	ABM	ABM	ABM	ABM	ABM	ABM	KKT	KKT	KKT	KKT	KKT	KKT	KKT	KKT	KKT	KKT	KKT	KKT	KKT	KKT	KKT	KKT	KKT	KKT	KKT	KKT	KKT	ABM	ABM	ABM	ABM	ABM	ABM	ABM	ABM	ABM	ABM	ABM	ABM
Assemblage	Average detection limit	Assemblage 1	Assemblage 1	Assemblage 1	Assemblage 1	Assemblage 1	Assemblage 1	Assemblage 1	Assemblage 1	Assemblage 1	Assemblage 1	Assemblage 1	Assemblage 1	Assemblage 1	Assemblage 1	Assemblage 1	Assemblage 1	Assemblage 1	Assemblage 1	Assemblage 1	Assemblage 1	Assemblage 1	Assemblage 1	Assemblage 1	Assemblage 1	Assemblage 1	Assemblage 1	Assemblage 1	Assemblage 1	Assemblage 1	Assemblage 1	Assemblage 2	Assemblage 2	Assemblage 2	Assemblage 2	Assemblage 2	Assemblage 2	Assemblage 1	Assemblage 1	Assemblage 1	Assemblage 1	Assemblage 1	Assemblage 1	Assemblage 1	Assemblage 1	Assemblage 1	Assemblage 1	Assemblage 1	Assemblage 3
S wt%	0.00300697	32.6476	32.5503	32.8525	32.6852	32.6687	32.7441	32.7119	32.6416	32.8653	32.8041	32.879	32.6927	32.9086	33.2353	33.2045	33.0132	33.1111	33.1949	35.0023	32.9681	33.1246	32.7245	32.9501	33.0723	33.3257	33.2239	33.2318	33.0649	33.1751	33.0237	33.2045	32.5486	33.4064	33.6109	33.1675	33.03	32.9284	32.9767	32.8998	32.9609	32.6741	32.855	32.9511	32.8249	32.9756	33.131	33.1368	33.6878
Fe wt%	0.00363942	2.51074	2.47574	2.98677	2.24336	2.49858	3.86221	1.48469	2.489	1.83063	1.7396	1.81481	2.34086	2.00078	3.56973	3.60606	8.05243	8.11611	8.17669	9.27191	7.93509	8.07013	8.04894	8.46121	8.16296	8.17607	8.9115	8.91733	8.91852	8.2826	8.16188	8.95136	9.25107	9.63511	9.27654	8.55413	10.4177	3.60905	3.74248	4.20202	3.94688	4.14186	3.8027	3.32018	3.21496	3.75745	3.70863	3.41113	11.4246
Zn wt%	0.0293585	64.4855	64.6083	63.7782	64.7408	64.4253	63.0519	65.4377	64.5287	64.9593	65.1177	64.9578	64.6081	64.6993	63.195	63.1895	58.6458	58.4599	58.3641	55.4547	58.809	58.5114	58.9702	58.3258	58.4908	58.2143	57.5633	57.6013	57.6661	58.2444	58.543	57.4995	57.8626	56.6268	56.8012	57.9307	56.2023	62.9217	62.7539	62.3399	62.5764	62.7352	62.8769	63.1579	63.4474	62.7458	62.6238	62.8514	54.8876
Cd wt%	0.00313057	0.35612	0.341958	0.382532	0.330664	0.38222	0.341851	0.365707	0.337679	0.33275	0.338586	0.348467	0.358377	0.391327	bdl	bdl	0.288478	0.288971	0.264305	0.271097	0.283857	0.293873	0.256405	0.262863	0.273992	0.275977	0.293378	0.249569	0.306782	0.283039	0.271503	0.31279	0.315018	0.327663	0.311361	0.319706	0.310991	0.392485	0.396204	0.37418	0.389101	0.334101	0.315235	0.364434	0.363092	0.353069	0.381533	0.384949	bdl
Mn wt %	0.0149035	bdl	0.024	bdl	bdl	0.025	bdl	bdl	bdl	bdl	bdl	bdl	bdl	bdl	bdl	bdl	bdl	0.024	bdl	bdl	bdl	bdl	bdl	bdl	bdl	bdl	bdl	bdl	bdl	bdl	bdl	bdl	bdl	bdl	bdl	bdl	bdl	bdl	bdl	bdl	bdl	bdl	bdl	0.055	bdl	bdl	bdl	0.038	-
Hg wt%	0.00856009	bdl	bdl	bdl	bdl	bdl	bdl	bdl	bdl	0.011991	bdl	bdl	bdl	bdl	bdl	bdl	bdl	bdl	bdl	bdl	bdl	bdl	bdl	bdl	bdl	bdl	0.00801033	bdl	0.0397129	0.0148968	bdl	0.0318766	0.0227129	bdl	bdl	0.0279743	0.0389988	0.148317	0.130737	0.179086	0.126707	0.114691	0.150159	0.151009	0.149626	0.168081	0.155029	0.177359	bdl
Total wt%	-	100	99.9763	100	100	99.9747	100	100	99.997	100	100	100	100	100	100	100	100	99.9761	100	100	100	100	100	100	100	99.9921	100	100	99.996	100	100	100	100	99.9959	100	100	100	100	100	99.995	100	100	100	99.9446	100	100	100	99.9617	100
S_apfu	-	1	1	1	1	1	1	1	1	1	1	1	1	1	1	1	1	1	1	1	1	1	1	1	1	1	1	1	1	1	1	1	1	1	1	1	1	1	1	1	1	1	1	1	1	1	1	1	1
Fe_apfu	-	0.0441483	0.043663	0.0521912	0.0394015	0.0439063	0.0677122	0.0260552	0.0437741	0.0319761	0.0304428	0.0316866	0.0411045	0.0349024	0.0616594	0.0623447	0.140024	0.140714	0.141407	0.152068	0.138173	0.13986	0.141198	0.147414	0.141693	0.140841	0.15398	0.154044	0.154842	0.143324	0.141882	0.154759	0.163164	0.165574	0.158442	0.148056	0.181062	0.0629196	0.0651502	0.073321	0.0687416	0.0727705	0.0664438	0.0578436	0.0562258	0.0654129	0.0642602	0.059095	0.194686
Zn_apfu	-	0.968566	0.973313	0.951969	0.971282	0.967038	0.944243	0.980937	0.969393	0.969218	0.973396	0.968794	0.969069	0.964072	0.9324	0.933183	0.871099	0.86577	0.862169	0.776892	0.874719	0.866182	0.883647	0.868005	0.867244	0.856581	0.849599	0.849958	0.855207	0.860915	0.869297	0.849152	0.871735	0.831211	0.828698	0.856475	0.83438	0.93702	0.93315	0.929163	0.93096	0.941513	0.938443	0.939888	0.947825	0.933061	0.926881	0.930086	0.79895
Mn_apfu	-	-	-	-	-	-	-	-	-	-	-	-	-	-	-	-	-	-	-	-	-	-	-	-	-	-	-	-	-	-	-	-	-	-	-	-	-	-	-	-	-	-	-	0.000980605	-	-	-	0.000674377	-
Cd_apfu	-	0.00311102	0.00299624	0.00332092	0.00288532	0.00333688	0.00297757	0.0031885	0.00295047	0.00288761	0.00294374	0.00302275	0.00312642	0.00339148	-	-	0.0024922	0.00248908	0.00227087	0.00220895	0.00245564	0.00253028	0.00223467	0.00227526	0.00236283	0.00236185	0.00251847	0.00214188	0.00264619	0.00243328	0.00234481	0.00268667	0.00276034	0.00279741	0.00264206	0.00274914	0.00268533	0.00339947	0.00342665	0.00324374	0.00336684	0.00291631	0.00273647	0.00315434	0.0031548	0.00305369	0.00328441	0.00331322	-
Hg_apfu	-	-	-	-	-	-	-	-	-	-	-	-	-	-	-	-	-	-	-	-	-	-	-	-	-	-	-	-	-	-	-	-	-	-	-	-	-	-	-	-	-	-	-	-	-	-	-	-	-
T [°C]*	-	257.104	256.63	263.177	253.809	256.987	274.273	244.607	256.825	248.832	247.704	248.645	255.024	250.942	270.606	271.052	332.774	333.948	334.922	355.768	330.946	333.249	332.147	338.745	334.508	335.191	346.24	346.239	346.122	336.542	334.398	346.906	350.138	358.039	352.781	340.74	369.739	271.275	273.029	279.004	275.672	277.939	273.676	267.592	266.132	273.218	272.708	268.902	387.266
*Calculated according to Keith et al (2014)
[truncated: 91 more columns]

## Sheet: Chalcopyrite
Spot_id		A348395-3-1-23	A348395-4-1-13	A348395-3-1-27	A348395-8-1-18	A348395-2-1-16	A348395-8-1-22	A348395-4-1-6	A348395-2-1-14	A348395-4-2-7	B232695-5-1-8*	B232695-5-1-20	B232695-1-1-17	B232695-8-1-8	B232695-7-1-10	B232695-1-1-11	B232695-7-1-9	B232695-8-1-15	B232695-1-1-18	B264518-2-1-4	B264518-3-2-18	B264518-2-1-17	B264518-6-1-4	B264518-9-1-4	B264518-3-2-3	B264518-2-1-15	B265159A-1-1-11	B265159A-9-1-15*	B265159A-9-1-2*	B265159A-4-1-2	B265159A-3-2-27	B265159A-3-2-11	B265159A-1-1-6	B265159A-4-1-9	B266543-5-1-12	B266543-3-2-6	B266543-6-1-14	B266543-2-1-13	B266543-3-2-14	B266543-1-2-5*	B266543-1-2-12	B266543-6-1-13	B266575-2-1-3	B266575-2-2-2	B266575-5-1-15	B266575-5-1-10	B266575-2-1-11	B266575-5-1-10	B266575-4-1-8
TS_id		A348395	A348395	A348395	A348395	A348395	A348395	A348395	A348395	A348395	B232695	B232695	B232695	B232695	B232695	B232695	B232695	B232695	B232695	B264518	B264518	B264518	B264518	B264518	B264518	B264518	B265159A	B265159A	B265159A	B265159A	B265159A	B265159A	B265159A	B265159A	B266543	B266543	B266543	B266543	B266543	B266543	B266543	B266543	B266575	B266575	B266575	B266575	B266575	B266575	B266575
Zone		ABM	ABM	ABM	ABM	ABM	ABM	ABM	ABM	ABM	KKT	KKT	KKT	KKT	KKT	KKT	KKT	KKT	KKT	ABM	ABM	ABM	ABM	ABM	ABM	ABM	KKT	KKT	KKT	KKT	KKT	KKT	KKT	KKT	ABM	ABM	ABM	ABM	ABM	ABM	ABM	ABM	ABM	ABM	ABM	ABM	ABM	ABM	ABM
Assemblage	Average detection limit	Assemblage 1	Assemblage 1	Assemblage 1	Assemblage 1	Assemblage 1	Assemblage 1	Assemblage 1	Assemblage 1	Assemblage 1	Assemblage 1	Assemblage 1	Assemblage 1	Assemblage 1	Assemblage 1	Assemblage 1	Assemblage 1	Assemblage 1	Assemblage 1	Assemblage 3	Assemblage 3	Assemblage 3	Assemblage 3	Assemblage 3	Assemblage 3	Assemblage 3	Assemblage 2	Assemblage 2	Assemblage 2	Assemblage 2	Assemblage 2	Assemblage 2	Assemblage 2	Assemblage 2	Assemblage 1	Assemblage 1	Assemblage 1	Assemblage 1	Assemblage 1	Assemblage 1	Assemblage 1	Assemblage 1	Assemblage 2	Assemblage 2	Assemblage 2	Assemblage 2	Assemblage 2	Assemblage 2	Assemblage 2
S wt%	0.00317888	34.5869	35.0487	34.5178	34.8309	34.6454	34.8745	35.1146	34.8607	34.9129	35.4696	34.9796	34.8135	34.8414	34.9385	34.7764	34.9496	34.6977	34.7316	34.8883	34.8207	35.0067	34.9382	34.6456	34.9957	34.7533	35.0578	39.3718	39.0895	34.8038	35.15	35.2186	34.9748	34.9199	/	34.8768	35.1715	34.8526	34.9906	37.0368	35.0982	35.65	35.1878	35.0182	35.1184	34.9507	35.2516	35.1369	35.1678
Fe wt%	0.00361802	31.0322	30.4756	31.0683	30.8881	30.861	30.6496	30.6238	30.5625	30.498	36.9711	31.0506	30.9301	30.9908	30.927	30.8257	30.8641	30.7443	31.1056	30.9733	30.8611	30.5943	31.0217	31.6889	30.8085	31.5255	30.7323	33.6249	33.47	30.8048	30.5896	30.4172	30.8451	30.8622	30.3124	30.5497	29.7628	30.7764	30.3513	29.5352	29.8698	29.9705	31.0243	31.0317	30.7579	30.829	30.653	30.6821	30.9589
Cu wt%	0.00426562	34.2266	34.272	34.255	34.0864	34.2688	34.184	34.1274	34.0301	34.4392	26.9196	33.5264	33.9351	33.935	33.9826	34.1293	33.6717	33.6679	33.9944	34.0145	34.1898	34.0921	33.9689	33.5892	34.0365	33.6395	33.9259	26.7668	26.877	33.9281	33.8579	33.789	33.9981	33.8955	34.058	34.3791	34.8157	34.2389	34.4978	33.2161	34.8332	34.2762	33.6082	33.8785	33.6736	34.1161	34.0632	33.8101	33.8292
Zn wt%	0.0219947	bdl	bdl	bdl	0.0279422	0.0739305	0.140897	bdl	0.413289	bdl	0.0159944	0.242692	0.110415	0.0689572	bdl	bdl	0.35929	0.745136	bdl	0.0499875	0.0371084	0.197227	bdl	bdl	0.0901126	0.00897451	bdl	bdl	0.344436	0.212157	0.113708	0.33648	bdl	0.0881234	0.222774	0.019142	0.0640387	bdl	bdl	0.0452521	0.0132519	bdl	0.115066	bdl	0.410936	0.0621149	bdl	0.326673	bdl
Pb wt%	0.00733637	0.059727	0.0632232	0.0289788	0.0279422	0.0249765	0.0149891	bdl	bdl	bdl	0.439846	0.0459417	0.0368049	0.0129919	0.00603689	0.158717	bdl	bdl	bdl	0.0299925	0.0210615	0.0181127	0.0140483	0.011025	bdl	bdl	0.049994	0.0267202	0.0258825	0.0300222	bdl	bdl	bdl	bdl	0.0577186	0.0413065	0.0355771	0.0200204	0.0130233	0.00925612	bdl	bdl	0.0312897	0.0262007	0.015071	0.00701297	0.00704388	bdl	bdl
Ag wt%	0.00295576	bdl	0.00501771	bdl	0.0169649	0.00999061	0.025981	0.0120156	bdl	0.0170964	0.0509822	0.0329581	0.0358102	0.0469709	0.0241475	0.0152613	0.0248816	0.0389548	0.0298843	0.043989	0.0541581	0.0483004	0.0481657	0.0390887	0.0520651	0.0727933	0.0859897	0.0742229	0.0607243	0.12109	0.123771	0.113839	0.0759757	0.0981374	0.00708825	0.019142	0.0162638	0.0140143	0.00901614	0.00617074	0.0693177	0.0130263	0.0211963	0.0272084	0.0241136	0.0350649	0.011069	0.0321647	0.0120054
Bi wt%	0.00622153	0.0945678	0.112397	0.129905	0.121748	0.115891	0.10992	0.121158	0.133448	0.129732	0.132953	0.121845	0.138267	0.103936	0.120738	0.0946199	0.130379	0.105877	0.138464	bdl	0.0160469	0.0402504	0.00903107	0.0260592	0.0170213	bdl	0.147982	0.13558	0.132399	0.100074	0.130815	0.124921	0.105966	0.136191	0.122525	0.114852	0.128077	0.0981001	0.12823	0.151183	0.113151	0.0901822	0.0121122	0.0181389	bdl	bdl	0.0140878	0.0120618	0.0170077
Hg wt %	0.00865603	bdl	bdl	bdl	bdl	bdl	bdl	bdl	bdl	bdl	bdl	bdl	bdl	bdl	bdl	bdl	bdl	bdl	bdl	bdl	bdl	bdl	bdl	bdl	bdl	bdl	bdl	bdl	bdl	bdl	bdl	bdl	bdl	bdl	bdl	bdl	bdl	bdl	bdl	bdl	bdl	bdl	bdl	bdl	bdl	bdl	bdl	bdl	bdl
Total wt%	-	100	99.9769	100	100	100	100	100	100	99.997	100	100	100	100	99.999	100	100	100	100	100	100	99.997	100	100	100	100	100	100	100	100	99.9658	100	100	100	100	100	99.9939	100	99.99	100	100	100	100	100	100	100	100	100	99.985
S_apfu	-	2	2	2	2	2	2	2	2	2	2	2	2	2	2	2	2	2	2	2	2	2	2	2	2	2	2	2	2	2	2	2	2	2	2	2	2	2	2	2	2	2	2	2	2	2	2	2	2
Fe_apfu	-	1.03013	0.998328	1.0334	1.01817	1.02272	1.00904	1.0013	1.00658	1.00295	1.19674	1.01917	1.02006	1.02125	1.01631	1.01771	1.01392	1.01732	1.02827	1.0193	1.01758	1.00342	1.01943	1.05015	1.01076	1.0415	1.00648	0.980551	0.983082	1.01622	0.999176	0.99161	1.01257	1.01472	0.988168	1.00569	0.971574	1.01386	0.995909	0.915589	0.977105	0.965225	1.01229	1.01743	1.00558	1.01274	0.99836	1.00257	1.01073
Cu_apfu	-	0.99852	0.986671	1.00135	0.987466	0.998063	0.989055	0.980663	0.984992	0.995343	0.765804	0.967115	0.983575	0.982782	0.981428	0.990258	0.972138	0.979085	0.987617	0.983761	0.990752	0.982668	0.981038	0.978266	0.981376	0.976693	0.976456	0.685987	0.693786	0.983646	0.971943	0.968076	0.980855	0.979431	0.975757	0.994634	0.998826	0.991267	0.994819	0.904941	1.00141	0.97015	0.963736	0.976192	0.96752	0.984939	0.975016	0.970931	0.970626
Zn_apfu	-	-	-	-	-	-	-	-	0.0116305	-	-	-	-	-	-	-	0.0100852	0.0210676	-	-	-	-	-	-	-	-	-	-	0.0086443	-	-	0.00937279	-	-	-	-	-	-	-	-	-	-	-	-	0.0114794	-	-	-	-
Pb_apfu	-	0.000534395	0.000558223	-	-	-	-	-	-	-	0.0038375	0.000406439	-	-	-	0.00141235	-	-	-	-	-	-	-	-	-	-	0.000441303	-	-	-	-	-	-	-	0.00050715	-	-	-	-	-	-	-	-	-	-	-	-	-	-
Ag_apfu	-	-	-	-	-	-	-	-	-	-	-	-	-	-	-	-	-	-	-	-	-	-	-	-	-	0.00124508	0.00145802	0.00112061	0.000923428	0.00206815	0.00209312	0.00192141	0.00129128	0.00167056	-	-	-	-	-	-	0.00117398	-	-	-	-	-	-	-	-
Bi_apfu	-	-	-	0.00115471	0.00107247	-	-	0.00105864	0.00117453	0.00114011	0.00115009	0.00106876	0.0012186	-	-	-	0.0011446	-	0.00122321	-	-	-	-	-	-	-	0.00129513	0.00105657	0.00103923	-	0.00114188	0.00108831	-	0.00119664	0.00106741	-	0.0011173	-	0.00112441	0.00125244	-	-	-	-	-	-	-	-	-
Hg_apfu	-	-	-	-	-	-	-	-	-	-	-	-	-	-	-	-	-	-	-	-	-	-	-	-	-	-	-	-	-	-	-	-	-	-	-	-	-	-	-	-	-	-	-	-	-	-	-	-	-
* notes analyses of spots with likely inclusions
[truncated: 64 more columns]

## Sheet: Galena
Spot_id		A348395-1-1-1	A348395-2-1-18	A348395-2-1-8	A348395-2-2-11	A348395-2-2-15	A348395-3-1-15	A348395-3-1-19	A348395-4-1-14	A348395-4-2-11	A348395-8-1-19	A348395-8-3-19	A348395-8-3-20	B232695-1-1-4	B232695-1-1-9	B232695-2-1-6	B232695-3-1-16	B232695-3-1-17	B232695-3-1-7	B232695-5-1-17	B232695-5-1-26	B232695-7-1-5	B232695-7-1-7	B232695-8-1-10	B232695-8-1-17	B232695-8-1-4	B232695-9-1-13	B232695-9-1-5	B233308-1-1-1	B233308-1-1-4	B233308-2-1-1	B233308-2-1-17	B233308-3-1-1	B233308-3-1-13	B233308-4-1-10	B233308-4-1-11	B233308-4-1-16	B233308-5-1-13	B233308-7-1-14	B233308-7-1-19	B264518-2-2-1	B264518-7-1-3	B264518-1-1-5	B264518-1-1-7	B264518-2-1-3	B265159A-1-1-1	B265159A-1-1-10	B265159A-1-1-9	B265159A-3-2-13
TS_id		A348395	A348395	A348395	A348395	A348395	A348395	A348395	A348395	A348395	A348395	A348395	A348395	B232695	B232695	B232695	B232695	B232695	B232695	B232695	B232695	B232695	B232695	B232695	B232695	B232695	B232695	B232695	B233308	B233308	B233308	B233308	B233308	B233308	B233308	B233308	B233308	B233308	B233308	B233308	B264518	B264518	B264518	B264518	B264518	B265159A	B265159A	B265159A	B265159A
Zone		ABM	ABM	ABM	ABM	ABM	ABM	ABM	ABM	ABM	ABM	ABM	ABM	KKT	KKT	KKT	KKT	KKT	KKT	KKT	KKT	KKT	KKT	KKT	KKT	KKT	KKT	KKT	KKT	KKT	KKT	KKT	KKT	KKT	KKT	KKT	KKT	KKT	KKT	KKT	ABM	ABM	ABM	ABM	ABM	KKT	KKT	KKT	KKT
Assemblage	Average detection limit	Assemblage 1	Assemblage 1	Assemblage 1	Assemblage 1	Assemblage 1	Assemblage 1	Assemblage 1	Assemblage 1	Assemblage 1	Assemblage 1	Assemblage 1	Assemblage 1	Assemblage 1	Assemblage 1	Assemblage 1	Assemblage 1	Assemblage 1	Assemblage 1	Assemblage 1	Assemblage 1	Assemblage 1	Assemblage 1	Assemblage 1	Assemblage 1	Assemblage 1	Assemblage 1	Assemblage 1	Assemblage 1	Assemblage 1	Assemblage 1	Assemblage 1	Assemblage 1	Assemblage 1	Assemblage 1	Assemblage 1	Assemblage 1	Assemblage 1	Assemblage 1	Assemblage 1	Assemblage 3	Assemblage 3	Assemblage 3	Assemblage 3	Assemblage 3	Assemblage 2	Assemblage 2	Assemblage 2	Assemblage 2
S wt%	0.00460992	13.4769	13.4725	13.3467	13.5118	13.431	13.4041	13.387	13.43	13.4936	13.3217	13.4389	13.3865	13.0732	13.2819	13.2904	13.2935	13.3725	13.199	13.2168	13.0538	13.3664	13.1868	13.6446	13.37	13.2085	13.4233	13.4159	13.6126	13.3639	13.7813	13.4083	13.5445	13.6038	13.5091	13.4927	13.4441	13.607	13.5052	13.6363	8.49749	10.4348	9.71281	10.332	8.3655	12.9234	13.2452	13.2469	12.7258
Fe wt%	0.00522276	0.0752453	0.996463	0.313435	0.0743919	0.0871486	0.0715394	0.0502664	0.0793014	0.0374513	0.122346	0.622218	0.633195	0.389663	0.519985	0.246417	0.226633	0.0802971	0.658087	1.13839	0.763641	0.181103	0.517999	0.265901	0.513422	0.551922	0.126768	0.396801	0.101692	0.0944088	0.0459479	0.070696	0.339341	0.13273	0.241665	0.092	1.11015	0.787604	0.447976	0.871444	2.23618	1.03463	0.95763	0.913523	2.62239	1.74745	0.138592	0.319875	0.48686
Zn wt%	0.0371396	bdl	bdl	0.306381	0.0478961	bdl	0.115874	bdl	0.0913471	0.051622	bdl	0.165925	0.405563	0.509253	bdl	0.0878619	bdl	bdl	0.106826	0.116265	0.686888	bdl	0.227758	0.19439	0.0140389	0.234839	bdl	bdl	bdl	0.0391696	bdl	0.198148	0.0362501	bdl	0.00604163	bdl	bdl	bdl	bdl	bdl	0.982903	bdl	bdl	0.370541	bdl	bdl	0.0880112	bdl	3.59987
Cu wt%	0.00550881	bdl	0.0101061	bdl	bdl	bdl	0.0947141	bdl	0.437663	bdl	bdl	bdl	0.145128	0.169419	bdl	bdl	bdl	bdl	0.00604674	bdl	0.579046	0.00503064	bdl	bdl	0.0100278	0.0554895	bdl	bdl	bdl	bdl	bdl	bdl	bdl	bdl	0.00503469	bdl	bdl	bdl	bdl	0.0114801	bdl	bdl	0.66408	bdl	bdl	0.0182448	0.132523	bdl	0.0723059
Pb wt%	0.0212127	86.182	85.2895	85.7321	85.9461	86.0481	86.1294	86.1838	85.7629	86.0671	86.3544	85.605	85.2377	85.2606	85.6276	85.7724	85.8998	85.8336	85.5443	85.0847	84.4824	85.873	85.4587	85.2193	85.559	85.3567	85.3885	86.0296	85.7884	86.3318	85.3161	86.1286	85.8463	85.5273	86.1274	86.0777	85.1807	85.4278	85.7631	85.2721	79.0632	82.1885	80.6647	81.2235	78.9688	84.4402	85.5459	85.5995	82.2079
Ag wt%	0.00423763	bdl	bdl	bdl	bdl	bdl	bdl	bdl	bdl	bdl	bdl	bdl	bdl	bdl	bdl	bdl	bdl	0.0190706	bdl	bdl	bdl	bdl	bdl	0.0553961	bdl	bdl	0.264604	bdl	0.101692	0	0.321635	bdl	bdl	0.21441	bdl	bdl	0.019369	bdl	bdl	bdl	0.211421	0.254334	0.240177	0.228894	0.184833	bdl	0.00505812	0.0365571	0.0154253
Sb wt%	0.00467466	0.026085	0.0343608	0.047368	0.137574	0.158084	bdl	0.0211119	bdl	0.0242927	0.0100284	0.00910562	bdl	0.0767368	0.0637336	0.0807926	0.0708852	0.127472	0.0655064	0.061671	0.073838	0.0533247	0.0282178	0.202448	0.0310861	0.0614348	0.320945	bdl	0.222513	0.0713088	0.439058	0.0278801	0.076528	0.345099	0.0080555	0.0677363	0.126408	0.022591	0.103379	0.0532259	0.00711512	0.00712135	bdl	bdl	bdl	bdl	0.0434998	0.0436655	0.025066
Bi wt%	0.0155081	0.16253	0.138454	0.1673	0.19668	0.109442	0.144086	0.134714	0.196748	0.261147	0.149423	0.149737	0.152086	0.200313	0.177038	0.229249	0.202672	0.261969	0.189465	0.178947	0.273006	0.232415	0.269077	0.184318	0.219608	0.225922	0.237439	bdl	0.132904	0.0974218	0.0765798	0.160311	0.13191	0.176633	0.0684718	0.162769	0.0458739	0.1376	0.176353	0.121063	0.792828	0.811834	1.00587	1.07467	0.924167	0.31219	0.337882	0.302612	0.302721
Hg wt%	0.0147864	bdl	bdl	bdl	bdl	bdl	bdl	bdl	bdl	bdl	bdl	bdl	bdl	bdl	bdl	bdl	bdl	bdl	bdl	bdl	bdl	bdl	bdl	bdl	bdl	bdl	bdl	bdl	bdl	bdl	bdl	bdl	bdl	bdl	bdl	bdl	bdl	bdl	bdl	bdl	bdl	bdl	bdl	bdl	bdl	bdl	bdl	bdl	bdl
Se wt%	0.0111135	0.0772518	0.0586155	0.0866735	0.0856016	0.16315	0.0403039	0.223183	bdl	0.0647806	0.0421192	bdl	0.039761	0.320899	0.329796	0.291863	0.306503	0.305129	0.230784	0.203211	0.0874398	0.288759	0.311404	0.233671	0.282783	0.305192	0.238445	0.157716	0.0402739	bdl	0.0194002	bdl	0.0251737	bdl	0.0342359	0.107165	0.0733982	0.0174567	bdl	0.0344403	8.20882	5.26878	6.75473	5.85476	8.9343	0.552413	0.463324	0.450871	0.563986
Total wt%	-	100	100	100	100	100	100	100	100	100	100	100	100	100	100	100	100	100	100	100	100	100	100	100	100	100	100	100	100	100	100	100	100	100	100	100	100	100	100	100	100	100	100	100	100	100	100	100	100
S_apfu	-	0.997678	0.998237	0.99737	0.997434	0.995092	0.998781	0.993276	1	0.998055	0.998718	1	0.998795	0.990132	0.990019	0.991162	0.990725	0.99082	0.992951	0.993796	0.997288	0.991305	0.990503	0.993095	0.991485	0.990706	0.992839	0.995249	0.9988	0.999939	0.999429	0.999819	0.999246	1	0.998972	0.996786	0.997788	0.999479	0.999878	0.998976	0.71827	0.829866	0.779806	0.812955	0.697527	0.98294	0.985996	0.986369	0.982324
Fe_apfu	-	0.00319773	0.0423849	0.013446	0.00315254	0.00370662	0.00306015	-	0.00338975	-	0.00526547	0.0265792	0.0271212	0.016942	0.0222504	0.0105498	0.0096962	0.00341544	0.0284206	0.0491387	0.0334917	0.00771049	0.0223362	0.01111	0.0218571	0.0237648	0.0053826	0.0168985	0.00428338	0.00405525	-	0.00302625	0.0143718	0.00560109	0.010259	0.00390172	0.0472989	0.0332112	0.0190399	0.036649	0.108509	0.0472359	0.044137	0.0412632	0.125525	0.0762988	0.00592271	0.0136732	0.0215743
Zn_apfu	-	-	-	-	-	-	-	-	-	-	-	-	-	0.0189132	-	-	-	-	-	-	0.0257329	-	-	-	-	-	-	-	-	-	-	-	-	-	-	-	-	-	-	-	0.0407405	-	0	0.0142967	0	-	-	-	0.136262
Cu_apfu	-	-	-	-	-	-	0.00345196	-	0.0159397	-	-	-	0.00529634	0.00627613	-	-	-	-	-	-	0.0216378	-	-	-	-	-	-	-	-	-	-	-	-	-	-	-	-	-	-	-	-	-	0.0260783	0	0	-	0.0048253	-	0.00272998
Pb_apfu	-	0.987164	0.977814	0.991288	0.981681	0.986437	0.993022	0.989436	0.988089	0.985003	1.00171	0.98562	0.984042	0.999159	0.987578	0.989758	0.990561	0.984043	0.99575	0.989911	0.998674	0.985423	0.993222	0.959716	0.981733	0.990611	0.977217	0.987492	0.973959	0.999507	0.95734	0.993728	0.979955	0.972786	0.985469	0.983939	0.978186	0.970925	0.982475	0.966585	1.03406	1.01137	1.00207	0.988862	1.01882	0.993739	0.985349	0.986213	0.981874
Ag_apfu	-	-	-	-	-	-	-	-	-	-	-	-	-	-	-	-	-	-	-	-	-	-	-	-	-	-	0.00581681	-	0.00221766	-	0.0069326	-	-	0.00468442	-	-	-	-	-	-	0.00531148	0.00601172	0.00573118	0.00535285	0.00458058	-	-	-	-
Sb_apfu	-	0.000508493	0.000670416	0.0009321	0.00267425	0.00308415	0	0.000412487	3.93642e-05	0.000473148	0.000197974	0.000178419	0	0.00153042	0.00125097	0.00158662	0.00139112	0.00248709	0.00129767	0.00122109	0.00148545	0.0010414	0.000558129	0.00388006	0.000607036	0.00121339	0.00625091	0	0.00429921	0.00140501	0.00838451	0.000547439	0.00148671	0.00668	0.000156861	0.00131771	0.00247045	0.000436961	0.00201546	0.00102678	0.00015837	0.000149135	0	4.25338e-05	0	0	0.000852705	0.000856167	0.000509505
Bi_apfu	-	-	-	-	-	-	-	-	-	0.00296326	-	-	-	-	-	-	-	0.00297777	-	-	0.00319974	-	0.00310064	-	-	-	-	-	-	-	-	-	-	-	-	-	-	-	-	-	0.010281	0.00990487	0.0123892	0.0129722	0.0118216	0.00364272	0.00385869	0.00345676	0.00358483
Hg_apfu	-	0	0	0	0	0	0	0	0	0	0	0	0	0	0	0	0	0	0	0	0	0	0	0	0	0	0	0	0	0	0	0	0	0	0	0	0	0	0	0	0	0	0	0	0	0	0	0	0
Se_apfu	-	-	-	-	-	-	-	-	-	-	-	-	-	0.00986819	0.00998127	0.00883778	0.00927485	0.00917958	-	-	-	0.00869529	0.00949723	-	0.00851459	0.0092944	-	-	-	-	-	-	-	-	-	-	-	-	-	-	0.28173	0.170134	0.220194	0.187045	0.302473	0.0170596	0.0140042	0.0136312	0.0176764
[truncated: 98 more columns]

## Sheet: Sulfosalts
Spot_id		A348395-2-2-1	A348395-2-2-2	A348395-4-2-2	A348395-8-1-1	A348395-8-3-10	A348395-8-3-16	A348395-3-1-26	A348395-3-1-5	A348395-4-1-1	A348395-4-1-11	A348395-4-1-3	A348395-4-1-5	A348395-4-2-1	A348395-4-2-13	A348395-4-2-5	A348395-8-1-13	A348395-8-1-4	A348395-8-1-7	A348395-8-3-17	B232695-5-1-3	B232695-5-1-4	B233308-2-1-18	B233308-2-1-2	B233308-2-1-3	B233308-7-1-10	B233308-7-1-20	B265159A-3-2-16	B265159A-4-1-13	B265159A-4-1-14	B265159A-4-1-15	B265159A-3-3-16	B265159A-3-3-5	B265159A-4-1-17	B265159A-4-1-19	B265159A-3-2-20	B265159A-4-1-18	B265159A-3-2-19	B265159A-3-3-1	B265159A-3-3-17	B266543-1-2-1	B266543-1-2-2	B266543-1-2-3	B266543-1-2-8	B266543-3-2-10	B266543-3-2-4	B266543-4-1-12	B266543-4-1-17	B266543-4-1-3
Mineral		tennantite	tennantite	tennantite	tennantite	tennantite	tennantite	tetrahedrite	tetrahedrite	tetrahedrite	tetrahedrite	tetrahedrite	tetrahedrite	tetrahedrite	tetrahedrite	tetrahedrite	tetrahedrite	tetrahedrite	tetrahedrite	tetrahedrite	freibergite	tetrahedrite	tetrahedrite	tetrahedrite	tetrahedrite	tetrahedrite	tetrahedrite	bournonite	discrasite	discrasite	discrasite	freibergite	freibergite	freibergite	gudmubdlite	menenghinite	menenghinite	tetrahedrite	tetrahedrite	ullmannite	tennantite	tennantite	tennantite	tennantite	tennantite	tennantite	tennantite	tennantite	tennantite
TS_id		A348395	A348395	A348395	A348395	A348395	A348395	A348395	A348395	A348395	A348395	A348395	A348395	A348395	A348395	A348395	A348395	A348395	A348395	A348395	B232695	B232695	B233308	B233308	B233308	B233308	B233308	B265159A	B265159A	B265159A	B265159A	B265159A	B265159A	B265159A	B265159A	B265159A	B265159A	B265159A	B265159A	B265159A	B266543	B266543	B266543	B266543	B266543	B266543	B266543	B266543	B266543
Zone		ABM	ABM	ABM	ABM	ABM	ABM	ABM	ABM	ABM	ABM	ABM	ABM	ABM	ABM	ABM	ABM	ABM	ABM	ABM	ABM	ABM	KKT	KKT	KKT	KKT	KKT	KKT	KKT	KKT	KKT	KKT	KKT	KKT	KKT	KKT	KKT	KKT	KKT	KKT	ABM	ABM	ABM	ABM	ABM	ABM	ABM	ABM	ABM
Assemblage	Average detection limit	Assemblage 1	Assemblage 1	Assemblage 1	Assemblage 1	Assemblage 1	Assemblage 1	Assemblage 1	Assemblage 1	Assemblage 1	Assemblage 1	Assemblage 1	Assemblage 1	Assemblage 1	Assemblage 1	Assemblage 1	Assemblage 1	Assemblage 1	Assemblage 1	Assemblage 1	Assemblage 1	Assemblage 1	Assemblage 1	Assemblage 1	Assemblage 1	Assemblage 1	Assemblage 1	Assemblage 2	Assemblage 2	Assemblage 2	Assemblage 2	Assemblage 2	Assemblage 2	Assemblage 2	Assemblage 2	Assemblage 2	Assemblage 2	Assemblage 2	Assemblage 2	Assemblage 2	Assemblage 1	Assemblage 1	Assemblage 1	Assemblage 1	Assemblage 1	Assemblage 1	Assemblage 1	Assemblage 1	Assemblage 1
S wt%	0.00324392	27.0681	27.1446	26.7851	27.1698	27.2091	27.1648	25.5217	25.4763	26.1165	24.9707	26.2306	26.1318	26.0962	24.5092	24.3686	24.9333	25.0778	25.1339	24.8845	21.9141	22.9918	22.8842	23.4313	23.4684	23.195	22.006	16.4847	bdl	bdl	bdl	20.8686	20.0667	21.2954	14.9659	19.0444	15.1316	22.6215	22.3017	8.92825	27.9862	27.926	27.9654	27.9227	27.9668	27.7536	27.9123	28.0252	28.0957
Fe wt%	0.00385937	5.07727	4.63927	4.29522	4.76641	4.84817	5.08204	2.61625	2.66823	3.33617	2.60564	3.31843	3.41666	3.24631	3.18026	3.41112	3.47586	3.05332	3.12214	3.9307	5.71009	6.20329	5.31736	5.33315	4.96845	5.60364	5.05307	3.47629	0.0297207	0.0499546	0.0440303	6.57882	8.38055	5.45839	27.1529	7.31459	1.95218	9.80486	8.77756	6.9226	5.47468	5.29089	5.46055	5.68494	5.19641	5.396	5.38917	5.3095	5.27791
Zn wt%	0.0253018	3.0245	2.92136	3.9181	3.40414	3.15433	3.30547	4.85287	4.80824	4.22655	4.71001	4.02222	4.14058	4.36663	4.20755	3.92288	3.87838	4.37378	3.83337	4.21282	0.458156	0.61257	0.986561	1.39278	1.30686	0.836137	1.3202	0.593786	bdl	0.103987	bdl	0.523779	0.688785	0.357053	0	2.17033	0.190504	0.966746	0.518321	0.135944	2.40268	2.61819	2.27472	2.33799	2.68929	2.5362	2.53979	2.45132	2.43229
Cu wt%	0.00491628	40.21	39.7236	39.9795	40.7321	40.7005	40.2638	36.9007	37.1936	38.2353	34.0749	38.2702	38.911	38.5937	33.5529	32.019	34.7586	35.5191	35.2286	33.482	18.7348	21.7687	21.6228	23.1943	23.3574	21.9656	17.7514	7.90833	0.0727645	0.133552	0.124923	13.1994	10.6812	15.48	0.00200858	6.92397	5.38413	13.0665	15.5406	3.08267	42.0903	42.21	42.2289	41.7922	42.0977	42.4622	42.1052	42.2007	42.076
Pb wt%	0.00952547	0.140395	0.0240688	0.0864878	0.102547	0.0945493	0.107852	0.0813498	0.0461945	0.13521	0.0471202	0.0160407	0.0343282	0.0512893	0.0773224	0.0450676	0.0868966	0.0612069	0.0723276	0.0397342	4.01333	0.607465	0.100669	0.137978	0.0979892	0.0760125	0.0351117	38.4385	0.0584166	0.0234481	0.0931804	12.7048	0.0717063	2.70556	0.0773302	35.8262	56.1486	0.798487	0.490411	0.103394	0.0625909	0.0807461	0.0535348	0.0944949	0.070453	0.0626972	0.0743404	0.0526294	0.0954635
Ag wt%	0.00564979	2.00764	2.29958	1.83334	1.63069	1.58823	1.68669	3.79934	3.53087	2.89248	6.49356	2.9545	2.50697	2.84907	7.11869	8.59489	5.59834	4.86645	5.22467	6.27105	23.6407	21.4461	22.4845	19.6998	19.7168	21.9332	27.5637	12.802	72.2767	68.5714	67.9736	24.1609	17.5135	29.1758	0.0220943	15.3368	11.7035	28.8232	26.9178	4.56943	1.30128	1.18899	1.39393	1.40218	1.31546	1.19428	1.21389	1.20036	1.19126
As wt%	0.011299	13.3696	11.3725	11.7302	13.8458	13.1403	13.3267	3.94998	4.20169	7.8732	1.63316	7.93014	8.09135	7.57673	1.49524	0.890335	2.521	2.81251	2.65402	1.83274	0.0545424	0.0357332	0.0644285	0.0229963	0.081991	0.068918	0.0401276	bdl	bdl	0.0713638	0.051198	0.0641362	0.155532	0.0895147	0.417784	0.0801753	0.0105835	0.0886101	0.110642	0.446125	17.5386	17.213	17.4271	17.4836	17.5821	17.4238	17.47	17.5337	17.5602
Co wt%	0.00303846	0.00701973	0.00501434	bdl	0.0100536	0.0110643	0.0119836	bdl	0.0110465	bdl	0.0190486	0.0120306	bdl	bdl	bdl	bdl	bdl	0.00802713	bdl	0.00794684	0.00595008	0.0081676	0.023154	0.0119981	0.017998	bdl	0.00702233	bdl	0.0215219	bdl	0.0245751	0.0136046	0.375701	bdl	0.0421801	0.010255	bdl	0.0119474	0.0279096	0.661529	bdl	0.0151399	0.0161615	0.00711252	0.00905824	bdl	bdl	bdl	bdl
Ni wt%	0.0151362	bdl	bdl	0.0412326	0.0563001	0.0714149	0.029959	bdl	bdl	bdl	0.0230588	bdl	bdl	0.0191078	bdl	bdl	bdl	0.00501696	bdl	0.0486744	0.0119002	bdl	0.00503347	bdl	0.0109988	bdl	bdl	bdl	0.0389444	0.0448572	bdl	0.0301246	7.46049	bdl	0.181776	bdl	0.0317506	0.0248905	0.201348	12.906	bdl	0.00706528	bdl	bdl	0.00603883	bdl	bdl	bdl	0.0162491
Sb wt%	0.0051194	9.09556	11.8689	11.3279	8.26907	9.18235	9.02064	22.2145	22.0639	17.1846	25.4228	17.2458	16.7673	17.2	25.8588	26.7481	24.6906	24.1998	24.731	25.2829	25.3939	26.2813	26.5113	26.7357	26.973	26.3216	26.2234	19.8481	19.2037	18.4047	19.5853	21.8374	34.6059	25.3759	57.1239	13.2187	9.14033	23.7834	25.1136	62.244	3.12752	3.44988	3.16057	3.25652	3.06672	3.17126	3.29134	3.22659	3.22646
Bi wt%	0.01	bdl	bdl	bdl	bdl	bdl	bdl	bdl	bdl	bdl	bdl	bdl	bdl	bdl	bdl	bdl	bdl	bdl	bdl	bdl	bdl	bdl	bdl	bdl	bdl	bdl	bdl	0.253172	bdl	bdl	bdl	bdl	bdl	bdl	bdl	bdl	bdl	bdl	bdl	bdl	bdl	bdl	bdl	bdl	bdl	bdl	bdl	bdl	bdl
Se wt%	0.00452873	bdl	bdl	bdl	0.0130697	bdl	bdl	0.0612634	bdl	bdl	bdl	bdl	bdl	bdl	bdl	bdl	0.0559334	0.023078	bdl	0.00695348	0.0624758	0.0449218	bdl	0.0399936	bdl	bdl	bdl	0.195217	0.0102485	bdl	bdl	0.00777409	bdl	0.0533065	0.01406	0.0745816	0.306923	0.00995619	bdl	bdl	0.0131239	bdl	0.0191917	0.0182893	bdl	bdl	bdl	bdl	bdl
Hg wt%	0.01	bdl	bdl	bdl	bdl	bdl	bdl	bdl	bdl	bdl	bdl	bdl	bdl	bdl	bdl	bdl	bdl	bdl	bdl	bdl	bdl	bdl	bdl	bdl	bdl	bdl	bdl	bdl	bdl	bdl	bdl	bdl	bdl	bdl	bdl	bdl	bdl	bdl	bdl	bdl	bdl	bdl	bdl	bdl	bdl	bdl	bdl	bdl	bdl
Total wt%	-	100	100	100	100	100	100	100	100	100	100	100	100	100	100	100	100	100	100	100	100	100	100	100	100	100	100	100	91.712	87.4074	87.8968	99.9893	100	100	100	100	100	100	100	100	100	100	100	100	100	100	100	100	99.9716
S_apfu	-	13	13	13	13	13	13	13	13	13	13	13	13	13	13	13	13	13	13	13	13	13	13	13	13	13	13	3	0	0	0	13	13	13	1	14	24	13	13	1	13	13	13	13	13	13	13	13	13
Fe_apfu	-	1.39984	1.27548	1.19674	1.30922	1.32975	1.39617	0.765025	0.781619	0.953324	0.778739	0.944128	0.975752	0.928367	0.968369	1.04466	1.04037	0.908637	0.927045	1.17882	1.94458	2.01352	1.73407	1.69862	1.57995	1.80295	1.71365	0.363179	0.000794244	0.0014071	0.00125114	2.35268	3.11677	1.91287	1.04154	3.08684	1.77751	3.23465	2.93726	0.445109	1.4599	1.41392	1.45721	1.51941	1.38665	1.45097	1.4409	1.41388	1.40194
Zn_apfu	-	0.712292	0.68606	0.932491	0.798699	0.739017	0.775692	1.21213	1.20313	1.03165	1.20241	0.977504	1.01008	1.06667	1.09436	1.02621	0.991591	1.11181	0.972261	1.07921	0.133276	0.169842	0.274821	0.378921	0.354982	0.229798	0.382437	0.0529894	-	-	-	0.159999	0.218812	-	-	0.782355	-	0.272429	0.148157	-	0.547286	0.59766	0.518526	0.53376	0.612995	0.582541	0.58005	0.557588	0.55187
Cu_apfu	-	9.74306	9.59806	9.78956	9.83261	9.81079	9.72137	9.48293	9.57527	9.60214	8.95	9.56909	9.7661	9.69969	8.97883	8.61781	9.14326	9.28948	9.19295	8.82472	5.60717	6.20981	6.19719	6.49238	6.5277	6.21109	5.29068	0.726108	0.00170894	0.00330607	0.00311966	4.14841	3.49111	4.76764	6.77112e-05	2.56798	4.30842	3.78841	4.57034	0.174195	9.86409	9.91345	9.90393	9.81647	9.87265	10.0346	9.89371	9.8762	9.8223
Pb_apfu	-	-	-	-	-	-	-	-	-	-	-	-	-	-	-	-	-	-	-	-	0.368381	0.0531454	-	-	-	-	-	1.08238	-	-	-	1.22459	-	0.255557	-	4.07507	13.7797	0.0710009	0.0442322	-	-	-	-	-	-	-	-	-	-
Ag_apfu	-	0.286578	0.327324	0.264463	0.231899	0.225535	0.239907	0.575191	0.5355	0.427928	1.00477	0.435201	0.370675	0.421833	1.12224	1.36278	0.867547	0.749786	0.803182	0.9737	4.16821	3.60404	3.79632	3.24849	3.24614	3.65361	4.83961	0.692451	1	1	1	4.47337	3.37219	5.29358	-	3.35093	5.51712	4.92306	4.66353	0.152113	0.179656	0.164506	0.19259	0.194026	0.181739	0.166265	0.168034	0.165492	0.163826
As_apfu	-	2.74764	2.33063	2.43619	2.83486	2.68654	2.72909	0.860964	0.917462	1.67701	0.363831	1.68179	1.72247	1.61512	0.339375	0.203247	0.562461	0.623885	0.587415	0.409705	-	-	-	-	-	-	-	0	-	-	-	-	-	-	0.0119455	-	-	-	-	0.0213819	3.48618	3.42885	3.4666	3.48315	3.49725	3.49238	3.48175	3.48037	3.47688
Co_apfu	-	-	-	-	-	-	-	-	-	-	-	-	-	-	-	-	-	-	-	-	-	-	-	-	-	-	-	0	-	-	-	-	0.132408	-	-	-	-	-	-	0.0403075	-	-	-	-	-	-	-	-	-
Ni_apfu	-	-	-	-	-	-	-	-	-	-	-	-	-	-	-	-	-	-	-	-	-	-	-	-	-	-	-	0	-	-	-	-	2.63974	-	-	-	-	-	-	0.7895	-	-	-	-	-	-	-	-	-
Sb_apfu	-	1.1503	1.49681	1.44775	1.04186	1.15525	1.13676	2.97964	2.96472	2.25249	3.48523	2.25067	2.1965	2.25626	3.61175	3.75752	3.38992	3.3034	3.36838	3.47804	3.96683	3.91302	3.96583	3.90602	3.93445	3.88469	4.0793	0.951162	0.235402	0.237799	0.255278	3.58217	5.90354	4.07918	1.0051	2.55884	3.81754	3.59907	3.85486	1.8358	0.382556	0.422895	0.386886	0.399239	0.375378	0.391157	0.40366	0.394124	0.393119
Bi_apfu	-	-	-	-	-	-	-	-	-	-	-	-	-	-	-	-	-	-	-	-	-	-	-	-	-	-	-	-	-	-	-	-	-	-	-	-	-	-	-	-	-	-	-	-	-	-	-	-	-
Se_apfu	-	-	-	-	0.00253909	-	-	0.0126704	-	-	-	-	-	-	-	-	0.0118411	0.00485746	-	0.00147493	0.0150483	0.010313	-	0.00900938	-	-	-	0.014425	0.000193708	-	-	0.00196633	-	0.0132127	0.000381452	0.0222612	0.197657	0.00232312	-	-	0.00247525	-	0.00362237	0.00345732	-	-	-	-	-
Hg_apfu	-	-	-	-	-	-	-	-	-	-	-	-	-	-	-	-	-	-	-	-	-	-	-	-	-	-	-	-	-	-	-	-	-	-	-	-	-	-	-	-	-	-	-	-	-	-	-	-	-
[truncated: 30 more columns]

## Sheet: Bi-rich minerals
Spot_id	B266575-5-1-21	Q930238-5-1-22	Q930238-1-1-16	Q721151-3-1-15
Mineral	Bi-rich galena	native Bi	native Bi	bismuthinite
TS_id	B266575	Q930238	Q930238	Q721151
Assemblage	Assemblage 2	Assemblage 2	Assemblage 2	Assemblage 2
S wt%	9.38536	0.179403	1.39093	17.2795
Fe wt%	2.62664	0.440354	3.26819	2.11084
Zn wt%	bdl	bdl	2.16729	bdl
Cu wt%	bdl	bdl	0.195322	0.282478
Pb wt%	72.2677	0.202848	bdl	0.762303
Ag wt%	0.361911	bdl	bdl	bdl
Sb wt%	bdl	1.23238	1.24	bdl
Bi wt%	9.51411	97.8441	91.6791	78.3595
Se wt%	5.76726	bdl	bdl	bdl
Total wt%	100	100	100	100
S_apfu	0.0119519	0.800318	0.0988956	2.91898
Fe_apfu	0.0168412	0.128581	0.133396	0.204701
Zn_apfu	-	-	0.0755626	-
Cu_apfu	-	-	0.00679267	0.02334
Pb_apfu	0.00209099	0.95352	-	0.0199251
Ag_apfu	0.009	-	-	-
Sb_apfu	-	0.00122923	0.023216	-
Bi_apfu	1	0.124462	1	2.03072
Se_apfu	0.00187495	-	-	-
