# Supplementary material for: Mineralogy and mineral chemistry of the ABM replacement-style volcanogenic massive sulfide deposit, Finlayson Lake district, Yukon, Canada
Source: Miner Depos. 2023 Oct 6;59(3):473–503. doi: 10.1007/s00126-023-01217-4 (PMC10861405; doi:10.1007/s00126-023-01217-4)
Supplement: Supplementary file 3 — Supplementary file3 (XLSX 49 KB) [file 126_2023_1217_MOESM3_ESM.xlsx]

## Sheet: LA-ICP-MS
Electronic supplementary material
ESM Table 3: LA-ICP-MS results
Article: Mineralogy and mineral chemistry of the ABM replacement-style volcanogenic massive sulfide deposit, Finlayson Lake district, Yukon, Canada
Authors: Nikola Denisova, Stephen Piercey, Markus Walle
Corresponding author: ndenisova@mun.ca

## Sheet: Pyrite
Spot_id		B266543-1-3*	B266543-1-6	B266543-2-2*	B266543-2-4	B266543-2-6	B266543-3-2	B266543-3-5	B266543-4-2	B266543-4-4*	B266543-4-6	B291152-1-4	B291152-1-5*	B291152-1-7*	B291152-2-1*	B291152-2-2	B291152-3-2	B291152-3-5*	B291152-4-3	B291157-1-1*	B291157-1-2	B291157-1-7	B291157-1-8	B291157-2-2	B291157-2-3*	B291157-2-7	B291157-2-8	B291157-3-4	B291157-3-6	B291157-4-1	B291157-4-4	B291157-4-6*	Q721165-1-3	Q721165-2-3*	Q721165-3-4	Q721165-3-5	Q721165-3-7	Q930238-1-2*	Q930238-2-3	Q930238-3-2
TS_id		B266543	B266543	B266543	B266543	B266543	B266543	B266543	B266543	B266543	B266543	B291152	B291152	B291152	B291152	B291152	B291152	B291152	B291152	B291157	B291157	B291157	B291157	B291157	B291157	B291157	B291157	B291157	B291157	B291157	B291157	B291157	Q721165	Q721165	Q721165	Q721165	Q721165	Q930238	Q930238	Q930238
Mineral1		py-C	py-R	py-C	py	py-R	py	py	py-C	py	py-R	py-C	py	py-R	py	py	py	py	py	py-C	py-R	py-C	py-R	py	py	py-C	py-R	py	py	py	py	py	py	py	py	py-C	py-R	py	py	py
Zone		ABM	ABM	ABM	ABM	ABM	ABM	ABM	ABM	ABM	ABM	KKT	KKT	KKT	KKT	KKT	KKT	KKT	KKT	KKT	KKT	KKT	KKT	KKT	KKT	KKT	KKT	KKT	KKT	KKT	KKT	KKT	KKT	KKT	KKT	KKT	KKT	ABM	ABM	ABM
Assemblage	Average detection limit	Assemblage 1	Assemblage 1	Assemblage 1	Assemblage 1	Assemblage 1	Assemblage 1	Assemblage 1	Assemblage 1	Assemblage 1	Assemblage 1	Assemblage 1	Assemblage 1	Assemblage 1	Assemblage 1	Assemblage 1	Assemblage 1	Assemblage 1	Assemblage 1	Assemblage 2	Assemblage 2	Assemblage 2	Assemblage 2	Assemblage 2	Assemblage 2	Assemblage 2	Assemblage 2	Assemblage 2	Assemblage 2	Assemblage 2	Assemblage 2	Assemblage 2	Assemblage 3	Assemblage 3	Assemblage 3	Assemblage 3	Assemblage 3	Assemblage 2	Assemblage 2	Assemblage 2
Mn_ppm_m55	0.653764	8.60418	bdl	5.07118	15.5981	3.3888	88.2048	33.5275	15.6221	307.635	0.648918	2451.47	56.2396	0.985395	341.283	0.721021	0.937327	235.533	1.2738	14.8326	1.10726	43.3675	0.968849	1.13032	7.45091	2.67587	19.6076	348.324	bdl	7.26636	6.7358	24.9132	bdl	1.19953	0.512106	1.61475	bdl	0.991916	0.934247	163.782
Fe_ppm_m57	-	-	-	-	-	-	-	-	-	-	-	-	-	-	-	-	-	-	-	-	-	-	-	-	-	-	-	-	-	-	-	-	-	-	-	-	-	-	-	-
Co_ppm_m59	1.60321	302.049	77.0965	7.18159	1.39407	39.4987	1.66866	bdl	58.9313	54.7068	43.3008	210.167	48.3701	72.2383	24.5019	99.6974	87.2352	19.855	111.737	1723.75	1949.68	2301.13	1186.13	1439.25	1730.03	1780.24	1175.67	1757.22	1903.66	4.66501	1414.15	763.556	40.1651	18.1789	49.1605	14.518	44.5582	3305.26	805.395	619.212
Ni_ppm_m60	2.3788	bdl	bdl	bdl	bdl	4.22841	13.6056	6.32261	6.66942	14.5393	14.9395	47.0861	32.0132	18.2742	28.9453	39.6163	18.2742	10.4043	34.2808	27.7928	242.394	49.2403	75.0026	37.3109	84.3938	90.1047	83.7593	64.2154	75.1295	48.3519	65.6114	43.2756	25.8892	20.0515	25.2547	10.9902	13.1984	20.5591	bdl	bdl
Cu_ppm_m65	0.679892	96.2096	32.9366	5295.86	16.9017	5.46054	18.9819	52.7853	9.53428	54.6054	5.80724	1516.82	4593.79	8.23415	1291.46	1.99353	bdl	1742.17	6.50065	5140.66	307.583	1250.9	bdl	4.19821	959.591	2.99872	68.5422	574.041	bdl	23.5614	239.898	3726.98	1.02813	11.2238	bdl	1139.51	0.942455	549.194	19.3632	161.931
Zn_ppm_m66	1.91184	56695.9	25.9942	1494.15	51.3743	27.2222	31.3158	159.649	27.8363	290.643	21.6959	139.181	79.8246	17.3977	65.4971	17.193	12.076	85.9649	9.61988	21231.5	10.957	61.072	25.1473	28.0213	99.3319	20.2975	14.9088	747.234	24.7881	334.1	13.1125	9933.19	8.98118	13.831	9.53802	969.968	165.254	12394	8.2088	30.3564
Ga_ppm_m69	0.156168	3.71361	bdl	bdl	0.430778	0.698158	bdl	bdl	0.386215	8.68984	bdl	0.371361	0.460487	0.237671	bdl	bdl	bdl	0.252525	bdl	0.961229	bdl	bdl	bdl	bdl	bdl	bdl	bdl	bdl	bdl	1.96196	bdl	0.750549	bdl	bdl	bdl	124.433	bdl	0.256767	bdl	bdl
Ge_ppm_m72	0.470909	1.19174	1.17578	1.28219	1.15982	1.38859	1.02681	1.33539	1.26623	1.27687	0.936369	0.957651	1.18642	1.0481	0.867206	1.43648	0.968291	1.09598	1.59076	0.961128	1.13413	0.773708	1.06205	1.6195	1.52339	1.21583	2.06642	0.735263	bdl	1.69639	1.43689	1.33597	0.692012	1.0188	0.802542	1.25908	0.932294	1.83095	0.90346	0.927488
As_ppm_m75	3.78548	337.414	259.745	2247.31	356.513	222.821	954.946	1037.07	157.884	636.631	406.807	4214.5	2801.18	8658.18	3151.32	772.87	594.613	604.799	954.946	251.772	868.861	1229.24	646.709	705.949	798.759	908.354	744.456	739.519	952.785	12.3418	849.114	2665.82	445.785	455.165	463.063	4023.42	515.886	937.975	522.304	222.646
Se_ppm_m77	1.19647	87.108	23.9747	49.3079	5.674	24.3742	15.7434	12.2271	22.5362	727.232	26.2922	87.9071	11.9074	33.5645	17.5015	21.9768	14.3049	22.2964	20.778	964.284	55.6733	161.243	46.9128	67.2904	3104.25	67.0365	63.2911	104.744	75.543	76.6222	58.403	451.353	82.399	336.452	97.2537	126.963	76.1778	555.463	245.673	28.3127
Ag_ppm_m109	0.0673201	9.78729	bdl	76.7529	3.89774	0.12277	1.94887	6.83393	5.06535	405.228	0.901461	103.883	17.0848	19.918	46.5325	0.712583	bdl	15.6253	bdl	141.441	36.1584	42.3046	bdl	0.19955	1005.73	0.207532	0.271388	46.9341	bdl	3.51208	2.33074	37.9145	0.0949858	94.1876	0.55874	45.4974	bdl	45.0185	1.46071	34.3226
Cd_ppm_m111	0.307279	180.582	bdl	5.76964	bdl	bdl	bdl	bdl	bdl	8.09249	bdl	0.494541	0.734318	1.04903	0.277243	bdl	bdl	0.41961	bdl	56.63	0.220116	0.526945	bdl	bdl	5.20275	bdl	bdl	1.4541	bdl	0.907147	bdl	22.4119	bdl	4.13552	bdl	4.46903	0.900476	34.4849	bdl	bdl
In_ppm_m115	0.0276115	bdl	bdl	bdl	bdl	bdl	bdl	bdl	bdl	bdl	bdl	bdl	bdl	bdl	bdl	bdl	bdl	bdl	bdl	bdl	bdl	bdl	bdl	bdl	bdl	bdl	bdl	bdl	bdl	bdl	bdl	bdl	bdl	bdl	bdl	bdl	bdl	bdl	bdl	bdl
Sn_ppm_m118	0.102742	0.218758	bdl	10.0911	0.232871	bdl	bdl	bdl	bdl	2.6251	bdl	1.69361	17.6418	0.254042	1.19964	0.173595	bdl	15.1014	bdl	40.9947	0.511644	0.524277	bdl	bdl	25.6454	bdl	2.33714	1.68021	bdl	13.707	37.2679	20.5289	bdl	0.113699	bdl	0.694825	bdl	3.78364	bdl	0.141492
Sb_ppm_m121	0.0883662	4.28863	0.191339	38.4657	3.69482	bdl	80.4942	29.3606	0.890715	76.5355	0.389275	311.42	482.965	126.679	195.957	0.283709	bdl	58.0614	4.48656	758.281	63.2384	153.165	bdl	3.53903	672.996	0.272679	0.777426	51.2869	0.626582	17.7532	4.52532	145.042	bdl	51.635	bdl	765.823	bdl	135.759	7.82068	25.1793
Te_ppm_m125	0.14647	bdl	bdl	bdl	bdl	bdl	bdl	bdl	bdl	bdl	bdl	bdl	bdl	bdl	bdl	bdl	bdl	bdl	bdl	bdl	bdl	bdl	bdl	bdl	bdl	bdl	bdl	bdl	bdl	bdl	bdl	bdl	bdl	bdl	bdl	bdl	bdl	bdl	bdl	bdl
Au_ppm_m197	0.0168111	0.160245	bdl	1.20985	0.192295	0.0408626	0.161047	2.53989	0.13701	0.416638	0.00841289	1.44221	0.733924	0.416638	0.372571	bdl	bdl	0.249182	bdl	0.745352	0.0190178	0.152142	bdl	bdl	0.324034	bdl	bdl	0.431558	bdl	bdl	bdl	1.00941	bdl	0.11045	bdl	0.475445	bdl	0.263324	0.373773	0.599792
Tl_ppm_m205	0.00475548	0.876138	0.0356468	0.179952	0.93197	0.0296341	5.45439	16.6209	0.270572	22.9772	0.0858959	14.6023	55.4029	1.01787	109.517	bdl	bdl	8.3319	0.00944855	25.3823	2.73804	5.62407	0.0273804	0.0451406	40.3305	0.0144302	bdl	6.77109	bdl	1.74272	0.0695609	7.7701	bdl	0.076961	bdl	0.0447706	bdl	1.96473	0.401455	1.11001
Pb_ppm_m208	0.350239	44.373	8.93891	4437.3	136.977	57.8778	133.762	983.923	34.1479	142122	28.2958	578.778	302.251	3086.82	420.579	1.73633	1.90354	5594.86	21.865	428.638	196.974	993.688	6.46779	52.9183	373956	1.03485	21.1673	199.326	26.6355	58.7981	5.40942	278.703	2.14613	14758.3	111.716	2281.37	4.58625	552.702	54.7998	134.648
Bi_ppm_m209	0.0187708	0.587745	bdl	23.4473	0.650271	0.118799	0.109421	6.75281	1.12547	694.039	0.091288	7.50313	0.76907	4.06419	1.31305	0.0129429	0.0875365	3.93914	0.418925	7.03122	3.195	2.98495	bdl	0.232163	856.792	bdl	0.0652267	1.76333	0.21558	0.21558	0.185178	19.2916	bdl	39.7994	bdl	2.8744	bdl	88.443	11.8293	29.9048
Hg202_ppm	0.11	1.61665	bdl	0.223896	0.112286	bdl	1.41373	1.34608	bdl	0.89288	bdl	1.33825	4.98617	bdl	8.35557	bdl	bdl	0.210588	bdl	1.78064	bdl	bdl	bdl	bdl	0.249724	bdl	bdl	0.21118	bdl	bdl	bdl	1.08576	bdl	bdl	bdl	bdl	bdl	0.324815	bdl	bdl
*Sample marked with a star likely contain microinclusions.
1py-C denotes sample from the core of the pyrite grains, py-R denotes a sample from the rim of the pyrite grain

## Sheet: Arsenopyrite
Spot_id			B291152-4-1*	B291152-4-2*	Q930238-2-4	Q930238-2-5
TS_id			B291152	B291152	Q930238	Q930238
Mineral			aspy	aspy	aspy	aspy
Zone			KKT	KKT	ABM	ABM
Assemblage		Average detection limit	Assemblage 1	Assemblage 1	Assemblage 2	Assemblage 2
Mn_ppm_m55		0.756093	1970.79	14.4204	283.734	4.42902
Fe_ppm_m57		-	-	-	-	-
Co_ppm_m59		2.10062	105.189	61.466	34098.5	69870.6
Ni_ppm_m60		2.52239	76.1647	22.8094	37.9455	6.21849
Cu_ppm_m65		0.899162	92.7426	1612.16	64686.7	bdl
Zn_ppm_m66		1.93422	30.4971	3008.77	289.194	5.38871
Ga_ppm_m69		0.159121	0.297089	1.3369	bdl	0.362107
Ge_ppm_m72		0.582194	0.872526	0.968291	1.15335	0.816959
As_ppm_m75		16.2338	433546	15151.8	378646	507494
Se_ppm_m77		1.7303	495.476	56.74	1053.79	848.113
Ag_ppm_m109		0.0902292	121.053	91.0046	144.474	2.68993
Cd_ppm_m111		0.345723	1.16891	9.59109	1.65421	bdl
In_ppm_m115		0.0360891	bdl	bdl	bdl	0.320005
Sn_ppm_m118		0.143554	6.20991	7.12728	26.5297	bdl
Sb_ppm_m121		0.120934	11018.5	216.411	373.049	114.293
Te_ppm_m125		0.180306	bdl	bdl	bdl	bdl
Au_ppm_m197		0.0277548	17.1463	0.376577	11.6301	0.0314525
Tl_ppm_m205		0.00463964	11.3812	3.65058	6.77109	0.355205
Pb_ppm_m208		0.117081	81028.9	11639.9	1587.55	133.472
Bi_ppm_m209		0.0247097	66.9029	8.50354	189.6	11.0554
Hg202_ppm		0.11	0.284907	0.173997	0.432571	0.222349
*Sample marked with a star likely contain microinclusions.

## Sheet: Pyrrhotite
Spot_id		B264518-1-4	B264518-2-2	B264518-3-1*	B264518-4-2	B264518-5-2	B291152-2-5	B291152-3-3	B291157-1-4	B291157-2-5	B291157-3-2	B291157-4-2	Q721165-3-6	Q930238-1-1	Q930238-2-2	Q930238-3-1
TS_id		B264518	B264518	B264518	B264518	B264518	B291152	B291152	B291157	B291157	B291157	B291157	Q721165	Q930238	Q930238	Q930238
Mineral		po	po	po	po	po	po	po	po	po	po	po	po	po	po	po
Zone		ABM	ABM	ABM	ABM	ABM	KKT	KKT	KKT	KKT	KKT	KKT	KKT	ABM	ABM	ABM
Assemblage	Average detection limit	Assemblage 3	Assemblage 3	Assemblage 3	Assemblage 3	Assemblage 3	Assemblage 1	Assemblage 1	Assemblage 2	Assemblage 2	Assemblage 2	Assemblage 2	Assemblage 3	Assemblage 2	Assemblage 2	Assemblage 2
Mn_ppm_m55	1.46868	1.15339	117.646	13817.6	bdl	4.93651	bdl	bdl	bdl	1.63782	4.68277	bdl	1.61475	6.82808	8.99645	bdl
Fe_ppm_m57	-	-	-	-	-	-	-	-	-	-	-	-	-	-	-	-
Co_ppm_m59	3.90646	39.5376	38.6589	27.1951	46.6501	48.3237	bdl	bdl	bdl	bdl	bdl	3.97467	bdl	242.874	166.518	175.095
Ni_ppm_m60	4.71676	58.2508	49.4941	38.4531	54.6973	75.891	bdl	bdl	45.56	70.0532	50.8901	45.6869	120.055	bdl	bdl	bdl
Cu_ppm_m65	1.58321	bdl	bdl	34699.5	bdl	4.54092	3380.34	890.155	bdl	1944.88	50.5499	1962.02	bdl	342.711	bdl	bdl
Zn_ppm_m66	4.38531	bdl	bdl	4382.82	5.56833	34.3081	2926.9	196.082	bdl	229.918	6304.79	185.012	7.36457	57479.6	bdl	bdl
Ga_ppm_m69	0.285935	bdl	bdl	13.1675	bdl	0.31602	21.4646	20.7219	bdl	0.829554	0.92831	5.26701	bdl	0.632041	bdl	bdl
Ge_ppm_m72	1.12483	bdl	bdl	bdl	bdl	1.15335	1.33539	2.02171	bdl	bdl	bdl	1.68197	bdl	bdl	bdl	bdl
As_ppm_m75	5.05811	bdl	bdl	bdl	bdl	bdl	9.35847	23.3007	15.3532	10.3671	17.2785	11.8481	bdl	19.4013	91.3291	27.1519
Se_ppm_m77	2.61754	623.388	498.33	452.623	518.009	723.689	33.4047	42.9946	47.0398	28.8206	94.5874	84.4304	221.55	628.467	264.718	384.063
Ag_ppm_m109	0.154673	1.66824	0.534794	74.5519	5.93062	5.10848	2747.31	14.1658	7.90218	32.7262	13.4098	21.7909	0.774254	36.5575	7.26362	2.69792
Cd_ppm_m111	0.467288	bdl	bdl	5.00265	bdl	bdl	10.9398	1.95568	bdl	0.633669	13.0736	1.51413	bdl	213.446	bdl	bdl
In_ppm_m115	0.071334	bdl	bdl	bdl	bdl	bdl	bdl	bdl	bdl	bdl	bdl	bdl	bdl	bdl	bdl	bdl
Sn_ppm_m118	0.222057	bdl	0.176865	7.64308	bdl	bdl	88.9145	719.784	bdl	125.069	58.1127	1465.45	bdl	107.382	bdl	bdl
Sb_ppm_m121	0.161476	0.121835	bdl	5.10549	0.864451	0.864451	2639.16	14.2514	8.99262	34.23	18.2753	12.3576	1.13713	45.8333	1.74051	1.85654
Te_ppm_m125	0.27426	bdl	bdl	bdl	bdl	bdl	bdl	bdl	bdl	bdl	bdl	bdl	bdl	bdl	bdl	bdl
Au_ppm_m197	0.0458941	bdl	bdl	bdl	bdl	bdl	bdl	bdl	bdl	0.614422	bdl	bdl	bdl	bdl	bdl	bdl
Tl_ppm_m205	0.00932504	0.0111001	bdl	0.399605	0.0632708	0.159102	0.828895	0.910496	0.466206	1.62802	0.614208	1.20252	0.0288604	1.96473	0.384805	0.421806
Pb_ppm_m208	0.482535	3.48673	1.79922	123.476	24.2248	11.9948	143.408	27.9743	86.4332	156.991	711.457	19.5798	4.07471	640.899	1046.61	496.844
Bi_ppm_m209	0.0353899	0.939707	0.119398	3.07892	3.75883	1.63067	0.260108	0.0650271	0.420104	0.641212	2.18344	0.237691	bdl	30.4023	12.9901	18.7941
Hg202_ppm	0.11	bdl	bdl	bdl	bdl	0.195344	bdl	0.164495	bdl	bdl	bdl	bdl	bdl	2.32861	0.18019	bdl
*Sample marked with a star likely contain microinclusions.

## Sheet: Chalcopyrite
Spot_id		B264518-1-3	B264518-3-2	B264518-5-1	B266543-1-5	B266543-2-1	B266543-3-4*	B266543-4-5*	B291152-1-3*	B291152-2-3	B291152-3-4	B291152-4-4*	B291157-1-5	B291157-2-4	B291157-4-3	Q721165-1-4	Q721165-2-2	Q721165-3-2	Q930238-1-4*	Q930238-2-1	Q930238-3-3*
TS_id		B264518	B264518	B264518	B266543	B266543	B266543	B266543	B291152	B291152	B291152	B291152	B291157	B291157	B291157	Q721165	Q721165	Q721165	Q930238	Q930238	Q930238
Mineral		cpy	cpy	cpy	cpy	cpy	cpy	cpy	cpy	cpy	cpy	cpy	cpy	cpy	cpy	cpy	cpy	cpy	cpy	cpy	cpy
Zone		ABM	ABM	ABM	ABM	ABM	ABM	ABM	KKT	KKT	KKT	KKT	KKT	KKT	KKT	KKT	KKT	KKT	ABM	ABM	ABM
Assemblage	Average detection limit	Assemblage 3	Assemblage 3	Assemblage 3	Assemblage 1	Assemblage 1	Assemblage 1	Assemblage 1	Assemblage 1	Assemblage 1	Assemblage 1	Assemblage 1	Assemblage 2	Assemblage 2	Assemblage 2	Assemblage 3	Assemblage 3	Assemblage 3	Assemblage 2	Assemblage 2	Assemblage 2
Mn_ppm_m55	1.49504	bdl	bdl	1.40144	bdl	bdl	13.6929	bdl	bdl	bdl	8.76343	134.464	9.25476	15.8653	bdl	2.61778	bdl	bdl	bdl	bdl	87.2592
Fe_ppm_m57	43.2214	317014	310534	333443	303799	411182	181237	307990	305725	315240	587888	560703	314584	336335	312617	472049	322683	324534	312617	311691	472049
Co_ppm_m59	3.30038	bdl	bdl	bdl	bdl	16.6821	bdl	bdl	bdl	bdl	37.1772	20.2568	bdl	41.4957	bdl	bdl	bdl	bdl	6.91596	5.03196	1478.58
Ni_ppm_m60	4.81648	bdl	bdl	bdl	bdl	bdl	bdl	bdl	bdl	bdl	43.141	13.4349	bdl	9.00589	bdl	65.7573	bdl	bdl	bdl	bdl	bdl
Cu_ppm_m65	-	-	-	-	-	-	-	-	-	-	-	-	-	-	-	-	-	-	-	-	-
Zn_ppm_m66	4.04667	1741.66	1588.77	2123.87	988.072	821.074	76772.7	1203.78	19947	1911.2	3339.96	15424.1	2334.61	2047.43	2115.61	2320.15	2402.79	2080.49	4132.05	1671.41	132226
Ga_ppm_m69	0.338688	bdl	bdl	0.256389	28.9867	35.1329	9.05316	41777.4	17.1927	26.0797	21.8439	24.4186	9.72769	24.4323	3.40846	0.286552	bdl	0.369501	bdl	0.226225	bdl
Ge_ppm_m72	1.14871	0.893617	bdl	bdl	2.26605	2.38854	bdl	bdl	bdl	1.77609	2.54165	bdl	5.21739	0.982424	bdl	1.3876	0.876966	0.743756	1.04903	bdl	bdl
As_ppm_m75	7.00254	bdl	bdl	0.438181	7.68408	180.027	191004	12.8068	14.3436	12.1482	424.454	848.908	23.8439	78.5311	18.5516	182.101	bdl	bdl	31.697	282.257	665.807
Se_ppm_m77	2.90522	606.852	638.291	771.36	41.3889	49.2593	126.852	58.1481	42.963	49.6296	38.0556	4722.22	36.7036	47.159	90.3697	162.315	146.741	135.335	660.225	340.714	611.239
Ag_ppm_m109	0.164752	369.483	436.412	353.714	14.8463	18.3979	10556.7	95.0396	217.43	247.044	253.636	7477.24	296.137	577.604	433.661	1391.75	1196.46	970.924	539.097	536.346	581.271
Cd_ppm_m111	0.504503	5.9434	7.23875	8.21408	3.61535	3.18495	565.544	2.23807	69.7245	7.05853	11.3625	86.9405	9.60087	5.791	5.93578	7.69594	8.91509	7.07874	14.7823	7.39115	373.367
In_ppm_m115	0.0633755	0.559966	0.614233	0.600517	bdl	bdl	bdl	bdl	bdl	bdl	bdl	bdl	3.85237	2.73125	2.62987	1.33581	0.912404	1.03764	2.30188	1.83077	2.43308
Sn_ppm_m118	0.219108	34.6834	31.9987	28.9512	171.365	229.303	119.955	167.693	835.608	1297.48	861.721	980.861	534.037	439.71	568.865	26.9921	20.8971	30.5475	28.6609	25.3958	37.876
Sb_ppm_m121	0.202567	4.10469	5.32357	3.61713	1.78905	4.90667	28534.2	5.43508	6.64288	1.60033	98.8883	6114.47	36.6325	105.417	1.82504	27.0132	2.0754	4.77672	7.11567	19.1728	85.6515
Te_ppm_m125	0.337321	bdl	bdl	bdl	bdl	bdl	bdl	bdl	bdl	bdl	bdl	bdl	bdl	bdl	bdl	bdl	bdl	bdl	bdl	bdl	bdl
Au_ppm_m197	0.037192	0.122885	bdl	bdl	0.438058	0.292039	0.186175	1.35981	0.401553	0.527495	0.313942	0.419806	1.24546	0.481578	0.194292	1.56928	2.54074	1.01297	bdl	0.0880126	0.282304
Tl_ppm_m205	0.00902834	bdl	0.190705	0.0754344	0.126263	0.291375	7.96426	0.281663	0.354507	0.0772145	4.56488	354.507	1.47055	2.92414	bdl	1.19508	0.00720441	0.190281	0.22037	1.29256	4.15313
Pb_ppm_m208	0.533601	3.28528	5.76599	4.62621	2.65774	91.0387	56.8992	125.545	4.53725	2.01166	152.71	-	83.1376	23.131	6.3493	1743.21	6.48339	10.5263	7.17397	101.24	1092.86
Bi_ppm_m209	0.0371342	0.646481	0.696693	0.492079	0.179083	0.967049	141.117	2.49284	bdl	bdl	0.959885	888.252	0.340187	0.335794	bdl	1.66328	0.0715523	0.0985413	3.16336	5.14674	89.1265
Hg202_ppm	0.11	bdl	bdl	0.185362	0.242559	0.357775	124.312	0.642782	1.37851	0.52601	0.38695	4.35319	0.415835	0.226399	0.443557	0.67258	1.54786	0.60348	0.21128	0.206687	1.2539
*Sample marked with a star likely contain microinclusions.

## Sheet: Galena
Spot_id		B264518-2-1	B264518-2-1	B264518-4-1	B264518-4-1	B266543-1-1	B266543-2-3	B266543-3-1	B266543-4-1	B266543-4-7	B291152-4-6*	B291157-1-3	B291157-2-1	B291157-3-1	Q721165-1-1	Q721165-2-1	Q721165-2-5	Q721165-3-1
TS_id		B264518	B264518	B264518	B264518	B266543	B266543	B266543	B266543	B266543	B291152	B291157	B291157	B291157	Q721165	Q721165	Q721165	Q721165
Mineral		gal	gal	gal	gal	gal	gal	gal	gal	gal	gal	gal	gal	gal	gal	gal	gal	gal
Zone		ABM	ABM	ABM	ABM	ABM	ABM	ABM	ABM	ABM	KKT	KKT	KKT	KKT	KKT	KKT	KKT	KKT
Assemblage	Average detection limit	Assemblage 3	Assemblage 3	Assemblage 3	Assemblage 3	Assemblage 1	Assemblage 1	Assemblage 1	Assemblage 1	Assemblage 1	Assemblage 1	Assemblage 2	Assemblage 2	Assemblage 2	Assemblage 3	Assemblage 3	Assemblage 3	Assemblage 3
Mn_ppm_m55	1.17029	bdl	7.52707	bdl	bdl	bdl	bdl	bdl	0.480144	bdl	13.3177	bdl	bdl	bdl	bdl	bdl	bdl	bdl
Fe_ppm_m57	40.1263	bdl	144.136	bdl	bdl	bdl	bdl	bdl	802.227	2945.75	176162	bdl	bdl	bdl	bdl	bdl	bdl	bdl
Co_ppm_m59	2.99057	bdl	bdl	bdl	bdl	bdl	bdl	bdl	1.74375	2.42065	57.3304	bdl	bdl	bdl	bdl	bdl	bdl	bdl
Ni_ppm_m60	3.75783	bdl	bdl	bdl	bdl	bdl	bdl	bdl	bdl	bdl	14.486	bdl	bdl	bdl	bdl	bdl	bdl	bdl
Cu_ppm_m65	1.36961	bdl	48.1791	bdl	bdl	12.9309	bdl	bdl	5.7591	147.735	27.8691	bdl	0.988576	bdl	2.72249	bdl	bdl	1.7971
Zn_ppm_m66	4.52545	bdl	466.933	bdl	bdl	bdl	8.7949	bdl	10.0932	5.92833	11.6777	bdl	13.88	13.3261	3.20768	bdl	3.91556	3.11458
Ga_ppm_m69	0.266163	bdl	bdl	8.8124	6.28721	bdl	bdl	bdl	bdl	bdl	0.525298	bdl	bdl	bdl	bdl	bdl	bdl	bdl
Ge_ppm_m72	1.02974	bdl	bdl	bdl	bdl	bdl	bdl	bdl	0.421405	bdl	bdl	bdl	bdl	bdl	bdl	bdl	bdl	bdl
As_ppm_m75	4.16989	bdl	bdl	bdl	bdl	141.936	29.2906	111.86	9.22204	21.6964	65436.5	33.5169	18.859	24.051	bdl	bdl	bdl	bdl
Se_ppm_m77	2.91991	59028.7	79515.8	65889.8	77772.4	bdl	3039.52	3516.81	2621.6	3733.96	3123.27	4560.3	6939.88	6877.65	10869.2	11035.6	10721.5	10901.1
Ag_ppm_m109	0.131392	4936.54	4790.87	4347.08	5038.03	2867.37	2088.1	2436.79	2099.23	3094.35	1222.52	2346.8	2281.8	2084.22	7262.7	4087.57	5177.94	7423.99
Cd_ppm_m111	0.438517	8.66109	5.48611	4.37772	4.02583	43.7396	29.7452	34.8276	49.0192	59.4312	7.8188	16.8804	10.3704	8.08171	28.9782	12.5773	11.6548	23.9403
In_ppm_m115	0.0505958	bdl	bdl	bdl	bdl	bdl	bdl	bdl	bdl	bdl	0.54975	0.253363	0.298956	0.164465	bdl	0.0517982	bdl	bdl
Sn_ppm_m118	0.181868	4.85852	9.11089	1.84197	1.98823	7.12266	3.33064	10.1166	5.67756	8.39081	168.804	82.0439	108.521	70.4886	5.40062	8.67391	9.50186	4.39952
Sb_ppm_m121	0.189448	89.9529	67.1418	57.0859	50.6768	508.918	27.4264	108.036	251.001	289.216	1971.08	890.199	844.813	817.091	4757.82	2083.99	3047.34	4806.37
Te_ppm_m125	0.234214	bdl	bdl	0.515816	bdl	bdl	bdl	bdl	bdl	bdl	bdl	bdl	bdl	bdl	bdl	bdl	bdl	bdl
Au_ppm_m197	0.0368269	bdl	bdl	bdl	bdl	bdl	bdl	bdl	0.0091331	bdl	5.91451	bdl	bdl	bdl	0.0452311	bdl	bdl	bdl
Tl_ppm_m205	0.00727189	103.088	114.838	117.421	121.613	126.76	339.047	bdl	84.9954	155.475	189.86	92.4938	83.335	88.2894	34.1857	45.8763	46.6218	47.4498
Pb_ppm_m208	-	-	-	-	-	-	-	-	-	-	-	-	-	-	-	-	-	-
Bi_ppm_m209	0.0296398	7412.26	7317.45	7017.11	7688.69	3843.24	3862.89	4099.11	3107.53	4555.55	545.709	2122.13	2082.58	1964.26	2128.23	2105.25	2111.65	2215.71
Hg202_ppm	0.11	bdl	bdl	bdl	bdl	bdl	bdl	bdl	bdl	bdl	bdl	bdl	bdl	bdl	bdl	bdl	bdl	bdl
*Sample marked with a star likely contain microinclusions.

## Sheet: Sphalerite
Spot_id		B264518-1-2	B264518-2-3	B264518-4-3	B264518-5-3	B264518-5-3	B266543-1-2	B266543-2-5	B266543-4-3	B291152-1-2	B291152-2-4	B291152-3-6	B291152-4-5	B291157-1-6	B291157-2-6	B291157-3-5	B291157-4-5	Q721165-2-4	Q721165-3-3	Q930238-1-3	Q930238-1-5	Q930238-3-4*
TS_id		B264518	B264518	B264518	B264518	B264518	B266543	B266543	B266543	B291152	B291152	B291152	B291152	B291157	B291157	B291157	B291157	Q721165	Q721165	Q930238	Q930238	Q930238
Mineral		sph	sph	sph	sph	sph	sph	sph	sph	sph	sph	sph	sph	sph	sph	sph	sph	sph	sph	sph	sph	sph
Zone		ABM	ABM	ABM	ABM	ABM	ABM	ABM	ABM	KKT	KKT	KKT	KKT	KKT	KKT	KKT	KKT	KKT	KKT	ABM	ABM	ABM
Assemblage	Average detection limit	Assemblage 3	Assemblage 3	Assemblage 3	Assemblage 3	Assemblage 3	Assemblage 1	Assemblage 1	Assemblage 1	Assemblage 1	Assemblage 1	Assemblage 1	Assemblage 1	Assemblage 2	Assemblage 2	Assemblage 2	Assemblage 2	Assemblage 3	Assemblage 3	Assemblage 2	Assemblage 2	Assemblage 2
Mn_ppm_m55	0.2019	499.103	507.274	524.875	712.824	836.029	46.3525	33.0328	29.4311	45.1803	49.4746	49.4533	40.332	72.5396	91.3974	96.049	91.5231	608.478	586.226	60.3449	86.1172	29.6696
Fe_ppm_m57	6.22024	34915.3	36188	34472.7	34915.3	36387.2	9083.26	8074.51	9400.17	28477.3	24625.2	23562.9	26468.7	39342	31982.7	33144.7	32480.7	38290.7	37018	99600	35192	125607
Co_ppm_m59	0.52665	9.87815	9.21733	9.93512	9.37684	8.49954	bdl	bdl	bdl	bdl	bdl	bdl	bdl	1.35582	1.85714	bdl	0.957052	bdl	bdl	751.97	37.2453	15836.9
Ni_ppm_m60	0.704609	bdl	bdl	bdl	bdl	bdl	bdl	bdl	bdl	bdl	bdl	bdl	bdl	bdl	bdl	bdl	bdl	bdl	bdl	bdl	bdl	3.4242
Cu_ppm_m65	0.218354	214.832	349.802	226.04	19.148	7.49576	13.4427	33.0241	32.4801	151.134	9.5187	83.92	263.415	42.0323	10.2279	573.974	23.4914	86.8667	145.712	511.393	45.8619	3423.3
Zn_ppm_m66	-	-	-	-	-	-	-	-	-	-	-	-	-	-	-	-	-	-	-	-	-	-
Ga_ppm_m69	0.0429651	0.0751618	19.7794	0.0888276	0.132342	0.154639	8.37917	8.67033	8.86445	4.21223	5.11485	5.11808	4.13458	1.17598	1.32342	1.39175	0.935028	0.258931	0.136298	0.219372	0.0992568	bdl
Ge_ppm_m72	0.166221	0.173154	0.255735	0.175818	0.221104	0.178482	bdl	0.219674	0.190706	0.190706	bdl	0.149668	0.22933	0.210448	0.223768	bdl	0.245079	0.175818	0.146515	0.556756	0.202457	0.506142
As_ppm_m75	2.64623	0.139142	0.206038	0.181955	0.152521	0.144494	bdl	1.62138	0.723831	160.401	bdl	1.27394	8.07795	1.73928	1.04357	bdl	bdl	bdl	bdl	227.444	1.55197	133791
Se_ppm_m77	0.395316	154.775	245.118	207.65	232.862	436.661	19.9721	20.3332	21.0194	11.0153	15.9632	14.8436	13.0739	29.6943	41.7751	34.8768	25.2822	69.5435	43.0007	260.876	141.468	1708.82
Ag_ppm_m109	0.0231148	1.80046	3.22164	3.0865	0.762905	0.687922	0.229616	0.313808	0.0956733	2.33443	0.531943	2.90081	5.78632	2.21896	4.02378	9.28564	2.12741	2.92955	5.05697	19.138	5.1616	110.73
Cd_ppm_m111	0.075353	1484.78	1343.88	1399.52	1445.4	1442.51	1623.19	1553.19	1728.02	1012.8	942.126	907.971	932.995	1251.76	1114.12	1084.5	1167.59	1512.23	1506.45	1517.29	1367.37	1513.68
In_ppm_m115	0.00912122	0.432027	0.543846	0.488219	0.51928	0.538198	1.64421	1.63174	1.62924	0.31512	0.305389	0.298154	0.298902	1.60669	1.64904	1.64057	1.58692	0.872525	0.834688	1.4175	1.83823	2.02742
Sn_ppm_m118	0.0329531	0.100631	0.499685	0.0232492	bdl	0.0371293	0.142225	0.102825	1.00903	0.209814	0.30399	1.2813	0.868084	0.156151	0.1447	3.47697	0.950789	bdl	bdl	0.496215	0.0690536	1.54069
Sb_ppm_m121	0.0254488	0.256518	0.639711	0.532037	0.0332523	bdl	0.125706	0.193859	bdl	1.22071	0.145394	1.48424	4.01652	0.158344	1.56444	5.73206	0.373692	0.073155	0.199514	18.1146	2.23899	71.2549
Te_ppm_m125	0.0396643	bdl	bdl	bdl	bdl	bdl	bdl	bdl	bdl	bdl	bdl	bdl	bdl	bdl	bdl	bdl	bdl	bdl	bdl	bdl	bdl	bdl
Au_ppm_m197	0.00646865	bdl	bdl	0.0899624	bdl	bdl	bdl	bdl	bdl	0.00879875	bdl	0.00714899	bdl	bdl	0.00785698	0.00942837	bdl	bdl	bdl	0.0640344	bdl	bdl
Tl_ppm_m205	0.00139435	0.0145003	0.502405	0.00659662	bdl	bdl	0.00262945	0.00422735	0.00529935	bdl	0.002589	0.0157767	0.177184	0.00126622	0.00796496	bdl	0.00369656	bdl	0.00481982	1.30707	0.0751566	5.45294
Pb_ppm_m208	0.0763767	67.5089	2.13457	1.68129	1.35661	0.197705	0.393766	0.639834	bdl	0.60601	0.18885	1.07109	1.93923	2.76786	1.79059	2.57498	0.144662	0.520783	0.900118	1060.85	1.3984	11701.5
Bi_ppm_m209	0.00537286	1.24614	0.0969889	0.165151	0.00840771	0.0106598	bdl	0.0104594	bdl	0.00819788	bdl	bdl	0.0127208	bdl	bdl	0.0138127	bdl	bdl	bdl	17.416	0.319493	153.741
Hg202_ppm	0.11	2.75277	2.94726	2.75527	2.668	2.66052	23.1297	23.3334	19.9003	10.4177	9.2885	8.89751	8.42679	10.1415	7.8746	9.283	9.10403	19.0135	18.5614	8.63647	8.23825	9.00981
T [°C]1		347.701	-	346.542	342.984	-	-	236.967	240.189	266.235	-	263.643	-	301.731	298.084	-	301.249	340.935	349.446	326.126	332.209	-
*Sample marked with a star likely contain microinclusions.
1Calculated according to Frenzel et al. (2016)
