# Supplementary material for: Mineralogy and mineral chemistry of the ABM replacement-style volcanogenic massive sulfide deposit, Finlayson Lake district, Yukon, Canada
Source: Miner Depos. 2023 Oct 6;59(3):473–503. doi: 10.1007/s00126-023-01217-4 (PMC10861405; doi:10.1007/s00126-023-01217-4)
Supplement: Supplementary file 5 — Supplementary file5 (XLSX 294 KB) [file 126_2023_1217_MOESM5_ESM.xlsx]

## Sheet: PCA
Results of principal component analysis of available assay data (1732 samples).								Electronic supplementary material
	Component 1	Component 2	Component 3	Component 4				ESM Table 5: Prinicipal component analysis
Eigenvalue	6.04	2.023	0.845	0.6461				Article: Mineralogy and mineral chemistry of the ABM replacement-style volcanogenic massive sulfide deposit, Finlayson Lake district, Yukon, Canada
Variance %	54.91	18.39	7.681	5.874				Authors: Nikola Denisova, Stephen Piercey, Markus Walle
Cumulative %	54.91	73.3	80.98	86.86				Corresponding author: ndenisova@mun.ca
Zn (wt %)	0.358	0.06015	0.2653	0.3247
Pb (wt %)	0.3406	-0.15	0.2957	0.2583
Ag (ppm)	0.3731	-0.08749	-0.1185	-0.07086
Au (ppm)	0.3541	-0.08996	-0.2725	-0.2918
Hg (ppm)	0.357	-0.1516	0.1075	0.1765
As (ppm)	0.3019	-0.199	0.1386	-0.366
Sb (ppm)	0.3061	-0.3454	0.02857	-0.2569
Ba (wt %)	0.003055	-0.4578	-0.6525	0.5428
Cu (wt %)	0.2276	0.3837	-0.5331	-0.3105
Bi (ppm)	0.2278	0.4883	-0.11	0.2407
Se (ppm)	0.2745	0.4255	0.01592	0.2399
